# Supplementary material for: Zinc limitation triggers anticipatory adaptations in Mycobacterium tuberculosis
Source: PLoS Pathog. 2021 May 14;17(5):e1009570. doi: 10.1371/journal.ppat.1009570 (PMC8121289; doi:10.1371/journal.ppat.1009570)
Supplement: S1 Table — (XLSX) [file ppat.1009570.s016.xlsx]

## Sheet: S1 Table
S1 Table. Concentration of CP in sputum samples from TB patients. All sputum samples were collected in Hawaii and are from patients that tested culture positive for Mtb.
Sample ID	Calprotectin (μg/mL)
SLD-32	45
SLD-35	50
SLD-41	470
SLD-42	409
SLD-44	19
SLD-62	21
SLD-70	48
SLD-93	2
SLD-104	41
SLD-119	30
SLD-121	66
SLD-134	40
SLD-136	29
SLD-154	148
SLD-155	156
SLD-156	35
SLD-159	2029
SLD-202	149
SLD-212	138
