# Supplementary material for: Zinc limitation triggers anticipatory adaptations in Mycobacterium tuberculosis
Source: PLoS Pathog. 2021 May 14;17(5):e1009570. doi: 10.1371/journal.ppat.1009570 (PMC8121289; doi:10.1371/journal.ppat.1009570)
Supplement: S2 Table — (XLSX) [file ppat.1009570.s017.xlsx]

## Sheet: S2 Table
S2 Table. Differentially expressed genes in TPEN vs. CP treatment. (absFC>1.5, FDR<0.05)
Locus	Name	log2FC	FDR
Rv2030c	NA	-3.89736	1.37776e-05
Rv2029c	pfkB	-3.77855	0.000274431
Rv2031c	hspX	-2.42359	0.00111405
Rv2028c	NA	-2.15131	0.00247594
Rv2007c	fdxA	-2.07725	0.00838942
Rv1737c	narK2	-1.83382	0.0489129
Rv1736c	narX	-1.69882	0.015378
Rv1739c	NA	-1.24232	0.0489129
Rv0081	NA	-1.16095	0.0485315
Rv0099	fadD10	-0.990108	0.0485315
Rv3140	fadE23	0.804973	0.045407
Rv0971c	echA7	0.941725	0.0339091
Rv3093c	NA	0.950037	0.0128905
Rv3094c	NA	0.976281	0.00950818
Rv1557	mmpL6	0.992052	0.00284612
Rv0186A	mymT	1.25271	4.78669e-05
Rv2380c	mbtE	1.28202	0.00751276
Rv0848	cysK2	1.33927	0.000338484
Rv0970	NA	1.42666	6.36077e-05
Rv2381c	mbtD	1.67084	0.00111405
Rv0968	NA	1.75202	4.78669e-05
Rv2383c	mbtB	1.8173	0.000274431
Rv0969	ctpV	1.89813	6.36077e-05
Rv0967	csoR	1.94204	4.78669e-05
Rv0847	lpqS	2.12162	1.37776e-05
