# Supplementary material for: Zinc limitation triggers anticipatory adaptations in Mycobacterium tuberculosis
Source: PLoS Pathog. 2021 May 14;17(5):e1009570. doi: 10.1371/journal.ppat.1009570 (PMC8121289; doi:10.1371/journal.ppat.1009570)
Supplement: S3 Table — (XLSX) [file ppat.1009570.s018.xlsx]

## Sheet: S3 Table
S3 Table. Differentially expressed genes and proteins from Mtb Zur regulon in ZLM vs. ZRM. Genes in the Mtb Zur regulon were defined as previously described (Maciąg A, Dainese E, Rodriguez GM, Milano A, Provvedi R, Pasca MR, et al. Global Analysis of the Mycobacterium tuberculosis Zur (FurB) Regulon. J Bacteriol. 2007;189: 730–740. doi:10.1128/JB.01190-06).
Locus tag	Name	log2FC_RNA	FDR_RNA	DE gene (Y/N)	log2FC_Protein	FDR_Protein	DE protein (Y/N)
Rv0105c	rpmB1	5.3274	7.56217e-06	Y	n.d.	n.d.	N
Rv2059	Rv2059	2.90139	1.48432e-07	Y	n.d.	n.d.	N
Rv2060	Rv2060	n.d.	n.d.	N	n.d.	n.d.	N
Rv2058c	rpmB2	7.23633	9.57041e-08	Y	4.83223	0.000235988	Y
Rv2057c	rpmG1	6.43393	1.41637e-07	Y	n.d.	n.d.	N
Rv2056c	rpsN2	6.54835	1.20582e-07	Y	n.d.	n.d.	N
Rv2055c	rpsR2	3.21321	1.05021e-07	Y	4.79977	0.000235988	Y
Rv0106	Rv0106	6.31709	1.93412e-08	Y	5.25765	0.00202251	Y
Rv0282	eccA3	2.01828	1.54326e-06	Y	4.18429	0.00679192	Y
Rv0283	eccB3	2.27822	1.96667e-06	Y	2.32161	0.000235988	Y
Rv0284	eccC3	1.96393	1.96667e-06	Y	3.82437	0.000785534	Y
Rv0285	PE5	2.48435	0.00433143	Y	n.d.	n.d.	N
Rv0286	PPE4	1.14444	0.248005	N	n.d.	n.d.	N
Rv0287	esxG	0.841992	1	N	n.d.	n.d.	N
Rv0288	esxH	0.961624	1	N	n.d.	n.d.	N
Rv0289	espG3	1.30073	0.0132545	Y	n.d.	n.d.	N
Rv0290	eccD3	1.83841	0.000179589	Y	n.d.	n.d.	N
Rv0291	mycP3	1.36363	0.00163639	Y	2.02682	0.000235988	Y
Rv0292	eccE3	1.06547	0.830224	N	2.97402	0.0235668	Y
Rv0280	PPE3	3.57697	1.00357e-06	Y	n.d.	n.d.	N
Rv0281	Rv0281	2.08688	8.0884e-06	Y	n.d.	n.d.	N
