# Supplementary material for: Zinc limitation triggers anticipatory adaptations in Mycobacterium tuberculosis
Source: PLoS Pathog. 2021 May 14;17(5):e1009570. doi: 10.1371/journal.ppat.1009570 (PMC8121289; doi:10.1371/journal.ppat.1009570)
Supplement: S4 Table — (XLSX) [file ppat.1009570.s019.xlsx]

## Sheet: S4 Table
S4 Table. Differentially expressed genes in ZLM vs. ZRM. (absFC>2 & FDR<0.05)
Locus	Name	log2FC	FDR
MTB000023	leuV	7.28014	5.33864e-06
Rv2058c	rpmB2	7.23633	9.57041e-08
MTB000005	tyrT	6.99634	8.0884e-06
MTB000048	argU	6.5972	1.34769e-06
MTB000036	glyT	6.58029	9.57041e-08
Rv2056c	rpsN2	6.54835	1.20582e-07
Rv2057c	rpmG1	6.43393	1.41637e-07
Rv0106	Rv0106	6.31709	1.93412e-08
Rv3771c	Rv3771c	6.26717	4.76078e-08
MTB000049	serT	6.22464	1.23156e-06
MTB000037	cysU	5.86436	9.54811e-07
Rv3770A	Rv3770A	5.66443	1.63211e-06
Rv0105c	rpmB1	5.3274	7.56217e-06
MTB000012	aspT	5.09744	2.26745e-07
MTB000038	valU	5.08752	1.49699e-06
Rv3770B	Rv3770B	4.99588	8.74766e-08
MTB000024	proT	4.76418	2.34042e-05
Rv3643	Rv3643	4.63092	1.21591e-05
Rv0967	csoR	4.58287	4.72298e-07
Rv1128c	Rv1128c	4.45749	8.99725e-06
MTB000010	lysT	4.42122	3.34731e-06
MTB000004	glyU	4.34458	1.00357e-06
MTB000033	hisT	4.33914	1.45316e-06
Rv3395c	Rv3395c	4.31383	4.34167e-06
Rv3394c	Rv3394c	4.30923	3.47657e-05
Rv0969	ctpV	4.29515	1.20582e-07
Rv3202c	Rv3202c	4.1231	1.15681e-06
Rv3770c	Rv3770c	4.0928	1.41313e-07
MTB000001	ileT	4.07391	1.41313e-07
Rv3862c	whiB6	4.05065	0.00010272
Rv2719c	Rv2719c	4.04415	3.51917e-07
Rv2017	Rv2017	4.03795	1.76494e-07
Rv2734	Rv2734	4.01056	6.0174e-08
Rv2016	Rv2016	3.95339	5.30784e-07
Rv1909c	furA	3.84727	1.41313e-07
MTB000025	leuU	3.73696	9.01401e-05
Rv3201c	Rv3201c	3.6518	4.45354e-07
MTB000040	glnU	3.63665	3.04079e-05
Rv0280	PPE3	3.57697	1.00357e-06
Rv3828c	Rv3828c	3.56636	9.79479e-07
Rv2886c	Rv2886c	3.56365	3.3635e-06
MTB000029	asnT	3.52093	5.21402e-06
Rv2191	Rv2191	3.51955	2.29783e-06
Rv1277	Rv1277	3.50737	1.20582e-07
Rv3827c	Rv3827c	3.49187	1.41313e-07
MTB000047	serX	3.42868	0.000886875
MTB000044	thrU	3.42534	0.00466863
MTB000032	argW	3.41066	0.0002814
Rv2013	Rv2013	3.40384	0.0005968
MTB000106	ncRv0186c	3.38859	0.00599059
Rv1588c	Rv1588c	3.38847	5.34425e-06
Rv3585	radA	3.38736	1.02881e-06
MTB000013	pheU	3.38301	1.04093e-06
Rv2885c	Rv2885c	3.34764	1.00357e-06
MTB000011	gluT	3.31528	5.67927e-06
Rv0968	Rv0968	3.31139	3.10033e-07
Rv3370c	dnaE2	3.29684	1.34046e-05
Rv2014	Rv2014	3.29578	2.47687e-05
Rv2645	Rv2645	3.28649	5.9323e-06
Rv3135	PPE50	3.22526	1.80287e-06
Rv0970	Rv0970	3.22445	3.89706e-07
Rv2466c	Rv2466c	3.2202	2.98662e-06
Rv2055c	rpsR2	3.21321	1.05021e-07
Rv3517	Rv3517	3.15509	1.31482e-06
Rv3062	ligB	3.14086	3.75291e-06
Rv1956	higA	3.1334	1.02881e-06
Rv3102c	ftsE	3.13234	5.68895e-06
Rv0095c	Rv0095c	3.11155	1.90238e-05
Rv1371	Rv1371	3.07649	0.0297432
MTB000003	leuT	3.07532	8.38042e-06
Rv2329c	narK1	3.05197	1.02881e-06
Rv2736c	recX	3.03833	0.0001311
Rv1907c	Rv1907c	3.00907	1.41313e-07
Rv0378	Rv0378	3.00315	0.00124829
Rv1291c	Rv1291c	2.9909	0.000265206
Rv2594c	ruvC	2.9745	2.89294e-06
Rv0112	gca	2.97255	1.45578e-06
Rv0921	Rv0921	2.95577	3.47657e-05
Rv3094c	Rv3094c	2.9534	2.48916e-06
Rv3137	Rv3137	2.9149	5.30784e-07
Rv2059	Rv2059	2.90139	1.48432e-07
Rv3449	mycP4	2.89409	6.63666e-05
MTB000046	serV	2.88875	0.000636728
Rv0950c	Rv0950c	2.86258	3.27952e-07
MTB000109	ncRv10467	2.84186	0.00169366
Rv3360	Rv3360	2.83863	1.77552e-06
Rv1908c	katG	2.8098	3.41207e-07
Rv1957	Rv1957	2.8043	5.92243e-06
Rv3393	iunH	2.79879	3.36101e-06
Rv0662c	vapB7	2.79273	0.035643
Rv1169c	lipX	2.76558	4.73369e-06
Rv3074	Rv3074	2.73817	2.3157e-05
Rv3136A	Rv3136A	2.73061	4.68578e-07
Rv0184	Rv0184	2.72963	1.28324e-05
Rv2735c	Rv2735c	2.71449	1.00357e-06
Rv0465c	Rv0465c	2.71365	1.16104e-06
MTB000061	mpr5	2.70407	0.000125973
Rv2989	Rv2989	2.692	9.4488e-06
Rv1000c	Rv1000c	2.69112	1.0257e-05
Rv1945	Rv1945	2.68007	2.94754e-07
Rv3242c	Rv3242c	2.67716	0.000125973
Rv3344c	PE_PGRS49	2.66547	0.0210207
MTB000034	lysU	2.65263	1.01659e-05
Rv0567	Rv0567	2.63892	4.37791e-07
Rv1278	Rv1278	2.62815	2.66201e-06
MTB000018	argV	2.6275	0.000317897
Rv1958c	Rv1958c	2.6211	7.09575e-06
Rv3555c	Rv3555c	2.62062	4.15967e-06
MTB000008	trpT	2.61956	1.42339e-05
Rv1378c	Rv1378c	2.61566	0.0002247
Rv3599c	Rv3599c	2.59105	0.00339251
Rv1121	zwf1	2.59025	1.15681e-06
Rv2593c	ruvA	2.57267	7.27447e-06
MTB000123	ncRv10996	2.56849	2.63427e-05
Rv3334	Rv3334	2.55673	5.76799e-06
Rv3263	Rv3263	2.54828	7.3387e-07
Rv2813	Rv2813	2.52497	0.00734257
Rv2737c	recA	2.50598	9.79479e-07
Rv3714c	Rv3714c	2.4961	8.38042e-06
Rv0336	Rv0336	2.49148	4.28277e-05
Rv2592c	ruvB	2.4867	0.000112268
Rv0285	PE5	2.48435	0.00433143
Rv0971c	echA7	2.47135	0.000109781
Rv0515	Rv0515	2.46991	6.963e-05
Rv2977c	thiL	2.46973	0.000317897
Rv2015c	Rv2015c	2.46759	1.54326e-06
Rv2277c	Rv2277c	2.46609	0.0011483
Rv2979c	Rv2979c	2.4659	1.16121e-06
Rv3296	lhr	2.46397	1.39942e-05
Rv2450c	rpfE	2.44294	1.96667e-06
Rv3751	Rv3751	2.44027	0.000372197
Rv3093c	Rv3093c	2.43567	5.33864e-06
Rv2646	Rv2646	2.43451	5.48228e-05
Rv1406	fmt	2.43378	4.43143e-05
Rv0606	Rv0606	2.43213	1.77552e-06
Rv0366c	Rv0366c	2.43147	0.00110975
Rv2962c	Rv2962c	2.42321	1.96667e-06
Rv1765c	Rv1765c	2.41843	1.45578e-06
Rv2961	Rv2961	2.41764	0.00581524
Rv3095	Rv3095	2.41435	9.8277e-06
Rv3644c	Rv3644c	2.40873	5.06601e-05
Rv3468c	Rv3468c	2.38511	0.000266309
Rv2647	Rv2647	2.37694	3.12199e-05
MTB000022	leuW	2.37171	0.00548464
Rv3776	Rv3776	2.36052	3.00855e-05
Rv2572c	aspS	2.34962	1.54326e-06
Rv1833c	Rv1833c	2.34709	8.8782e-06
Rv3586	Rv3586	2.34025	2.13692e-06
Rv1380	pyrB	2.33224	1.3746e-05
Rv0607	Rv0607	2.33027	2.36477e-05
Rv1034c	Rv1034c	2.31303	0.000735596
Rv3463	Rv3463	2.30837	5.94203e-05
Rv2792c	Rv2792c	2.30192	1.09652e-06
Rv3136	PPE51	2.29857	3.78117e-06
Rv0621	Rv0621	2.29242	1.27265e-05
Rv3447c	eccC4	2.28291	0.00101976
Rv2917	Rv2917	2.28006	0.000267093
Rv0283	eccB3	2.27822	1.96667e-06
Rv0058	dnaB	2.26457	2.33907e-06
Rv2607	pdxH	2.25861	0.000176136
Rv1946c	lppG	2.25569	3.51911e-05
Rv2579	dhaA	2.24921	4.05474e-06
Rv0057	Rv0057	2.24115	1.71646e-06
Rv0467	icl1	2.23914	5.82702e-06
Rv2988c	leuC	2.22281	0.000861378
Rv0182c	sigG	2.22133	1.96667e-06
Rv3388	PE_PGRS52	2.22022	0.009149
Rv0867c	rpfA	2.21985	1.21677e-05
Rv2451	Rv2451	2.21539	0.00224536
Rv1955	higB	2.21335	4.66334e-05
Rv3345c	PE_PGRS50	2.20564	0.0312925
Rv0601c	Rv0601c	2.20544	0.0143628
Rv0605	Rv0605	2.2025	1.45578e-06
Rv1239c	corA	2.2002	1.54326e-06
Rv1702c	Rv1702c	2.18738	7.24171e-05
Rv2328	PE23	2.18635	5.28074e-06
Rv0279c	PE_PGRS4	2.18469	0.00465929
Rv2978c	Rv2978c	2.17719	1.38257e-06
Rv3446c	Rv3446c	2.16546	0.000625846
Rv1949c	Rv1949c	2.16391	7.21242e-05
Rv3067	Rv3067	2.16332	1.11092e-05
Rv3923c	rnpA	2.1619	9.13839e-05
Rv0181c	Rv0181c	2.15098	1.00029e-05
Rv0847	lpqS	2.14131	0.00598727
Rv1498A	Rv1498A	2.10855	3.66314e-05
Rv1652	argC	2.10634	0.000204334
Rv3453	Rv3453	2.10628	0.0028198
Rv3860	Rv3860	2.10396	3.07296e-05
Rv1961	Rv1961	2.09596	0.000800182
Rv3448	eccD4	2.09212	0.002212
Rv3652	PE_PGRS60	2.08906	0.00111967
Rv2018	Rv2018	2.08823	6.40705e-06
Rv0281	Rv0281	2.08688	8.0884e-06
Rv0186	bglS	2.0642	2.9079e-06
Rv1122	gnd2	2.05995	4.10609e-05
Rv1148c	Rv1148c	2.05192	1.09073e-06
Rv2122c	hisE	2.04047	0.00255195
Rv3012c	gatC	2.03907	0.00134964
Rv1290A	Rv1290A	2.03137	0.00210767
Rv1381	pyrC	2.03097	1.11572e-05
Rv2974c	Rv2974c	2.02653	0.000329417
Rv0282	eccA3	2.01828	1.54326e-06
Rv3466	Rv3466	2.01648	5.44082e-05
MTB000039	gluU	2.01278	0.0020132
Rv2428	ahpC	2.00448	0.000142229
MTB000112	ncRv10637	1.99257	2.63427e-05
Rv3603c	Rv3603c	1.99224	5.64062e-05
Rv3101c	ftsX	1.97167	2.24731e-05
Rv0284	eccC3	1.96393	1.96667e-06
Rv2791c	Rv2791c	1.95595	1.87251e-05
Rv2754c	thyX	1.95547	0.00194222
Rv0094c	Rv0094c	1.95075	0.000118185
Rv2790c	ltp1	1.94909	4.51816e-06
Rv0104	Rv0104	1.94546	2.63427e-05
Rv2019	Rv2019	1.93746	3.12199e-05
Rv0054	ssb	1.93486	2.34042e-05
Rv0829	Rv0829	1.93228	0.00172898
Rv2099c	PE21	1.92833	0.00926051
Rv0121c	Rv0121c	1.9252	0.00339251
Rv1168c	PPE17	1.92347	0.000106768
Rv2422	Rv2422	1.92213	0.00254646
Rv0427c	xthA	1.91439	9.1411e-05
MTB000127	ncRv11147c	1.91393	0.00143416
Rv0521	Rv0521	1.91054	0.0247371
Rv0196	Rv0196	1.89359	0.00466863
Rv1468c	PE_PGRS29	1.89354	0.000450018
Rv3554	fdxB	1.89176	1.73089e-05
Rv2077A	Rv2077A	1.88827	0.0210207
Rv0698	Rv0698	1.8879	0.00433143
Rv0185	Rv0185	1.88062	7.24171e-05
Rv0107c	ctpI	1.8482	7.89242e-06
Rv3721c	dnaZX	1.84805	0.000166819
Rv0290	eccD3	1.83841	0.000179589
Rv3907c	pcnA	1.82362	5.64358e-05
Rv0059	Rv0059	1.8223	9.82844e-05
Rv3790	dprE1	1.82004	0.000102042
Rv2420c	Rv2420c	1.8166	0.000346265
Rv0114	gmhB	1.816	0.000263587
Rv1096	Rv1096	1.81386	1.0257e-05
Rv2975c	Rv2975c	1.80791	0.00755495
Rv3861	Rv3861	1.80269	0.0175087
Rv2652c	Rv2652c	1.7926	0.00414035
Rv0689c	Rv0689c	1.78765	0.0221507
MTB000017	leuX	1.78748	0.0301605
Rv2119	Rv2119	1.78358	0.000467099
Rv2427A	oxyR'	1.77912	0.00819763
Rv2189c	Rv2189c	1.7783	0.000271164
Rv2412	rpsT	1.77341	1.76552e-05
MTB000002	alaT	1.77275	0.00160007
Rv1788	PE18	1.76336	0.00231346
Rv3826	fadD23	1.7594	0.000348708
Rv3778c	Rv3778c	1.75035	1.28324e-05
Rv3524	Rv3524	1.74707	0.00142652
Rv3668c	Rv3668c	1.7465	0.000112841
Rv2190c	Rv2190c	1.74387	0.000187258
Rv0753c	mmsA	1.73269	0.000554109
Rv2162c	PE_PGRS38	1.7263	0.0377911
Rv0053	rpsF	1.72628	0.000418688
Rv2504c	scoA	1.71839	9.01401e-05
Rv0021c	Rv0021c	1.71609	0.000404019
Rv3190c	Rv3190c	1.71553	2.50861e-05
Rv0963c	Rv0963c	1.69742	0.01971
Rv3470c	ilvB2	1.69582	0.00245025
Rv0729	xylB	1.69546	0.0159333
Rv2370c	Rv2370c	1.69543	0.0018063
Rv3641c	fic	1.68333	7.63785e-05
Rv0918	Rv0918	1.67688	0.0326096
Rv0113	gmhA	1.66944	0.000607213
Rv0219	Rv0219	1.65913	0.0100936
Rv2413c	Rv2413c	1.6574	0.00350533
Rv2024c	Rv2024c	1.65619	0.000227328
Rv2990c	Rv2990c	1.65444	7.30814e-05
Rv1032c	trcS	1.65288	0.001109
Rv0839	Rv0839	1.64976	0.00137748
Rv0846c	Rv0846c	1.64836	0.0132545
Rv1498c	Rv1498c	1.6437	9.82844e-05
Rv3765c	tcrX	1.64324	0.00253676
Rv3739c	PPE67	1.6379	0.0167961
Rv2718c	nrdR	1.63619	2.18648e-05
Rv1290c	Rv1290c	1.63562	0.000834931
Rv2571c	Rv2571c	1.63086	0.000102677
Rv2976c	ung	1.62896	0.000513202
Rv3373	echA18	1.62784	0.000703699
Rv1039c	PPE15	1.62587	0.0424062
Rv2515c	Rv2515c	1.62211	0.00450557
Rv0327c	cyp135A1	1.62192	0.0370565
Rv1516c	Rv1516c	1.61367	0.00812647
Rv3375	amiD	1.60859	0.00101976
MTB000006	thrT	1.60704	0.0078122
Rv1430	PE16	1.58329	0.00431099
Rv2506	Rv2506	1.58053	0.00529082
Rv1951c	Rv1951c	1.57927	0.0298099
Rv2964	purU	1.57765	0.00822492
Rv3924c	rpmH	1.57555	0.00973313
Rv2505c	fadD35	1.57437	0.000607213
MTB000043	metU	1.57361	0.03496
Rv0091	mtn	1.5678	0.000855031
Rv1407	fmu	1.56642	0.0226742
Rv3191c	Rv3191c	1.55912	0.000472654
Rv3422c	Rv3422c	1.55783	0.0224682
Rv1136	Rv1136	1.55096	0.0358855
Rv0933	pstB	1.54549	0.00134964
Rv3906c	Rv3906c	1.54373	0.00932049
Rv0322	udgA	1.53928	0.00794398
Rv3467	Rv3467	1.53807	0.00276419
Rv2959c	Rv2959c	1.53572	0.00143676
Rv3829c	Rv3829c	1.53492	0.00766371
Rv3922c	Rv3922c	1.52825	0.0438746
Rv3359	Rv3359	1.52429	0.00231346
Rv0115	hddA	1.51929	0.00172898
Rv0109	PE_PGRS1	1.5052	0.00755495
Rv1160	mutT2	1.48479	0.0100507
Rv3919c	gid	1.48265	0.00165326
Rv1655	argD	1.48255	0.0293355
Rv0891c	Rv0891c	1.4818	0.00939679
Rv0956	purN	1.47346	0.00323521
Rv3920c	Rv3920c	1.47257	0.0113592
Rv3192	Rv3192	1.46477	0.0190098
Rv3488	Rv3488	1.46365	0.0233106
Rv3642c	Rv3642c	1.46352	0.0019376
Rv2789c	fadE21	1.45659	0.00048061
Rv3598c	lysS	1.44949	0.00164451
Rv1568	bioA	1.4484	0.00519202
Rv0062	celA1	1.44535	0.0397543
Rv3340	metC	1.43901	0.00973313
Rv3122	Rv3122	1.42704	0.00762959
Rv0060	Rv0060	1.42699	0.000937207
Rv3908	mutT4	1.42605	0.0105149
Rv1382	Rv1382	1.4258	0.0244392
Rv1147	Rv1147	1.42252	0.00283506
Rv2683	Rv2683	1.42228	0.00283506
Rv0534c	menA	1.41628	0.0218532
Rv0958	Rv0958	1.41507	0.00681249
Rv0622	Rv0622	1.40917	0.0494644
Rv0468	fadB2	1.40785	0.00408238
Rv2973c	recG	1.40589	0.00404146
Rv2697c	dut	1.39955	0.0056056
Rv1948c	Rv1948c	1.39549	0.0101137
Rv1138c	Rv1138c	1.3923	0.00501999
Rv0266c	oplA	1.39082	0.00129417
Rv3384c	vapC46	1.38259	0.0256328
Rv0364	Rv0364	1.38191	0.00343477
Rv0447c	ufaA1	1.3783	0.00960125
Rv3913	trxB2	1.37786	0.00252
Rv0688	Rv0688	1.3701	0.00299048
Rv3060c	Rv3060c	1.36818	0.000909101
Rv3200c	Rv3200c	1.36787	0.00181741
Rv3830c	Rv3830c	1.36679	0.0407005
Rv0296c	Rv0296c	1.36399	0.00513276
Rv0291	mycP3	1.36363	0.00163639
Rv2981c	ddlA	1.36257	0.0130296
Rv1653	argJ	1.35928	0.019455
Rv1587c	Rv1587c	1.35671	0.0420161
Rv3921c	Rv3921c	1.35454	0.0176502
Rv1379	pyrR	1.32827	0.00517067
Rv1383	carA	1.32512	0.0101137
Rv3707c	Rv3707c	1.321	0.0226458
Rv1279	Rv1279	1.32066	0.00207079
Rv1360	Rv1360	1.31912	0.0231135
Rv2911	dacB2	1.31869	0.025823
Rv1201c	dapD	1.31671	0.00932049
Rv0294	tam	1.30991	0.0406296
Rv3883c	mycP1	1.30507	0.0137324
Rv3226c	Rv3226c	1.30331	0.0444376
Rv0029	Rv0029	1.30304	0.00790755
Rv0752c	fadE9	1.301	0.0470751
Rv0289	espG3	1.30073	0.0132545
Rv2486	echA14	1.29927	0.0233646
Rv3061c	fadE22	1.29775	0.0161964
Rv1010	ksgA	1.29602	0.00961597
Rv1202	dapE	1.28941	0.00898959
Rv3674c	nth	1.28287	0.0429325
Rv0055	rpsR1	1.27884	0.0132545
Rv3436c	glmS	1.27843	0.0148648
Rv3123	Rv3123	1.27708	0.0143869
Rv0725c	Rv0725c	1.27163	0.047837
Rv0236A	Rv0236A	1.25378	0.0337496
Rv2173	idsA2	1.22945	0.0257458
Rv2733c	Rv2733c	1.17808	0.0321718
Rv3042c	serB2	-1.19476	0.03496
Rv1310	atpD	-1.20296	0.0247792
Rv3582c	ispD	-1.21096	0.0104939
Rv1161	narG	-1.21669	0.0135626
Rv0103c	ctpB	-1.2196	0.0113154
Rv2224c	caeA	-1.22038	0.00821443
Rv0301	vapC2	-1.22251	0.03496
Rv0560c	Rv0560c	-1.22703	0.0432387
Rv1830	Rv1830	-1.23144	0.0196743
Rv3010c	pfkA	-1.23468	0.00816553
Rv2941	fadD28	-1.23547	0.00752045
Rv0863	Rv0863	-1.23639	0.0191414
Rv2707	Rv2707	-1.23899	0.00630922
Rv2010	vapC15	-1.24287	0.0234576
Rv0598c	vapC27	-1.24598	0.0337368
Rv2387	Rv2387	-1.24879	0.0301739
Rv3775	lipE	-1.25107	0.0461231
Rv2864c	Rv2864c	-1.25639	0.0144172
Rv1095	phoH2	-1.25698	0.0209768
Rv0993	galU	-1.2582	0.0215328
Rv0443	Rv0443	-1.26806	0.00935456
Rv1535	Rv1535	-1.27109	0.0260261
Rv3869	eccB1	-1.27118	0.00648613
Rv2925c	rnc	-1.27157	0.00587784
Rv1816	Rv1816	-1.273	0.0101073
Rv1164	narI	-1.28056	0.0135626
Rv3633	Rv3633	-1.28426	0.00808541
Rv2131c	cysQ	-1.28473	0.0138464
Rv3702c	Rv3702c	-1.28524	0.0433777
Rv0528	Rv0528	-1.2874	0.0148408
Rv3338	Rv3338	-1.28821	0.00846904
Rv0010c	Rv0010c	-1.29699	0.0090088
Rv0136	cyp138	-1.29702	0.0215328
Rv3206c	moeB1	-1.30689	0.0236297
Rv3744	nmtR	-1.30697	0.0473422
Rv2865	relF	-1.30728	0.0435061
Rv1779c	Rv1779c	-1.30876	0.010051
Rv1206	fadD6	-1.30934	0.00535641
Rv3005c	Rv3005c	-1.31311	0.00431099
Rv1843c	guaB1	-1.31397	0.00342682
Rv1159	pimE	-1.31819	0.00216798
Rv1970	lprM	-1.32223	0.03496
Rv2302	Rv2302	-1.32296	0.0337496
Rv2260	Rv2260	-1.32586	0.00380379
Rv1305	atpE	-1.32848	0.00173325
MTB000125	ncRv1072	-1.33031	0.0238802
Rv1387	PPE20	-1.33391	0.00149559
Rv3051c	nrdE	-1.33414	0.00122954
Rv0310c	Rv0310c	-1.33602	0.0455654
MTB000042	ssr	-1.34185	0.00530552
Rv3431c	Rv3431c	-1.34475	0.0032095
Rv0233	nrdB	-1.34542	0.03496
Rv0842	Rv0842	-1.34858	0.00433019
Rv1624c	Rv1624c	-1.35479	0.00960199
Rv2009	vapB15	-1.35585	0.00734725
Rv3750c	Rv3750c	-1.35687	0.00187385
Rv3701c	Rv3701c	-1.35743	0.00790755
Rv2256c	Rv2256c	-1.35875	0.00204501
Rv1182	papA3	-1.35917	0.00315572
Rv2704	Rv2704	-1.36147	0.00562351
Rv1475c	acn	-1.36204	0.00147958
Rv1792	esxM	-1.36312	0.0311985
Rv2137c	Rv2137c	-1.36508	0.00101976
Rv3371	Rv3371	-1.3668	0.00207079
Rv1933c	fadE18	-1.3681	0.0211198
Rv1815	Rv1815	-1.37961	0.0164596
Rv2709	Rv2709	-1.39156	0.00150082
Rv1594	nadA	-1.39449	0.0100461
Rv0170	mce1B	-1.39545	0.00402208
Rv2771c	Rv2771c	-1.40051	0.00846904
Rv1687c	Rv1687c	-1.40131	0.0132814
Rv1331	Rv1331	-1.4034	0.00984348
Rv0455c	Rv0455c	-1.40918	0.00137354
Rv1311	atpC	-1.40937	0.000819446
Rv0312	Rv0312	-1.41123	0.00581553
Rv0801	Rv0801	-1.41203	0.00973313
Rv3574	kstR	-1.41347	0.00354108
Rv3567c	hsaB	-1.41717	0.00153534
Rv0864	moaC2	-1.41831	0.000953391
Rv2744c	35kd_ag	-1.42415	0.00110975
Rv1994c	cmtR	-1.42637	0.00489214
Rv1597	Rv1597	-1.42686	0.00238762
Rv1641	infC	-1.42931	0.00172686
Rv0550c	vapB3	-1.42972	0.0232797
Rv3597c	lsr2	-1.43059	0.0112553
Rv3207c	Rv3207c	-1.43378	0.00129807
Rv1621c	cydD	-1.43403	0.00355501
Rv1265	Rv1265	-1.44395	0.000357185
Rv2521	bcp	-1.44445	0.00312903
Rv2204c	Rv2204c	-1.4465	0.000190368
Rv1316c	ogt	-1.44999	0.00134964
Rv2077c	Rv2077c	-1.45107	0.00015154
Rv0380c	Rv0380c	-1.45998	0.0429695
Rv1221	sigE	-1.46001	0.000412152
Rv1832	gcvB	-1.46142	0.0218759
Rv0241c	htdX	-1.46214	0.00137748
Rv3151	nuoG	-1.46338	0.00377892
Rv0188	Rv0188	-1.47539	0.00224946
Rv1971	mce3F	-1.47569	0.00960199
Rv2926c	Rv2926c	-1.47644	0.000102042
MTB000070	mpr17	-1.47913	0.0473422
Rv3407	vapB47	-1.47946	0.000571133
Rv1592c	Rv1592c	-1.48617	0.0166698
Rv0167	yrbE1A	-1.48763	0.000370844
MTB000026	rnpB	-1.48918	0.00469883
Rv1982c	vapC36	-1.49566	0.00973313
Rv0579	Rv0579	-1.50146	0.000348708
Rv0166	fadD5	-1.50263	0.00221692
Rv0679c	Rv0679c	-1.51172	0.00243491
Rv0243	fadA2	-1.51177	0.000282964
Rv2115c	mpa	-1.51197	7.52217e-05
Rv1497	lipL	-1.51558	0.00092385
Rv0526	Rv0526	-1.51979	0.00547827
Rv1925	fadD31	-1.52411	0.000204334
Rv0299	Rv0299	-1.53457	0.0105149
Rv0563	htpX	-1.53477	9.94068e-05
Rv2740	ephG	-1.53943	0.00269491
Rv1251c	Rv1251c	-1.54001	0.00018568
Rv2457c	clpX	-1.54061	2.86815e-05
Rv0298	Rv0298	-1.5419	0.00264584
Rv0898c	Rv0898c	-1.55252	0.000170758
Rv0485	Rv0485	-1.55629	0.000254742
Rv3726	Rv3726	-1.55764	0.000109795
Rv2002	fabG3	-1.56027	0.0041563
Rv2152c	murC	-1.56306	0.000126976
Rv1882c	Rv1882c	-1.56484	0.000313827
Rv1596	nadC	-1.57401	0.000204334
Rv1793	esxN	-1.57486	0.0010739
Rv2200c	ctaC	-1.5817	8.71668e-05
Rv1991A	mazE6	-1.58348	0.00587784
Rv1892	Rv1892	-1.584	0.00258686
Rv0982	mprB	-1.58669	3.66314e-05
Rv2267c	Rv2267c	-1.58723	0.00457809
Rv3763	lpqH	-1.59126	0.000834737
Rv1990c	Rv1990c	-1.59213	0.000146143
Rv2350c	plcB	-1.59495	0.000147929
Rv2658c	Rv2658c	-1.59908	0.00635171
Rv3842c	glpQ1	-1.60129	0.00383982
Rv3854c	ethA	-1.60174	0.000108797
Rv1261c	Rv1261c	-1.60654	0.0011374
Rv1932	tpx	-1.61291	0.00147643
Rv3150	nuoF	-1.61403	0.000418669
Rv1636	TB15.3	-1.62127	0.000619221
Rv2970A	Rv2970A	-1.62302	7.84936e-05
Rv0996	Rv0996	-1.62536	0.000826019
Rv2147c	Rv2147c	-1.62589	0.00026676
Rv2893	Rv2893	-1.64341	0.00239256
Rv0040c	mtc28	-1.64923	5.73864e-05
Rv2335	cysE	-1.64966	0.000114003
Rv2334	cysK1	-1.65016	4.26346e-05
Rv2094c	tatA	-1.65139	0.000120579
Rv3734c	tgs2	-1.65234	0.000299381
Rv2151c	ftsQ	-1.65321	7.86746e-05
Rv0379	secE2	-1.65369	0.000420645
Rv3288c	usfY	-1.65652	7.19028e-05
Rv0157A	Rv0157A	-1.66128	0.00112251
Rv3366	spoU	-1.66186	0.00140471
Rv2247	accD6	-1.66479	0.00190655
Rv1322A	Rv1322A	-1.66641	2.61956e-05
Rv1157c	Rv1157c	-1.66723	9.96792e-05
Rv0896	gltA2	-1.67136	5.53456e-05
Rv3153	nuoI	-1.67406	0.000186325
Rv3572	Rv3572	-1.67692	5.82683e-05
Rv1880c	cyp140	-1.67787	2.10493e-05
Rv3052c	nrdI	-1.68157	1.73089e-05
Rv1881c	lppE	-1.68205	0.00136253
Rv2524c	fas	-1.69186	0.00903151
Rv2910c	Rv2910c	-1.69448	0.00114421
Rv2246	kasB	-1.70747	0.00164753
Rv0108c	Rv0108c	-1.70926	0.000204334
Rv1075c	Rv1075c	-1.71432	0.000781869
Rv3149	nuoE	-1.7205	0.000325065
Rv3140	fadE23	-1.72552	1.82616e-05
Rv1620c	cydC	-1.7309	0.000968604
Rv3053c	nrdH	-1.73227	1.66612e-05
Rv3258c	Rv3258c	-1.73242	0.000315609
Rv1844c	gnd1	-1.73562	5.53456e-05
Rv2261c	Rv2261c	-1.75248	0.000241769
Rv3157	nuoM	-1.7525	0.000718425
Rv3154	nuoJ	-1.75497	0.000505342
MTB000041	alaU	-1.76795	0.0201852
Rv0678	Rv0678	-1.76962	0.00252395
Rv2640c	Rv2640c	-1.7766	0.00468937
Rv2527	vapC17	-1.7773	0.00107816
Rv2600	Rv2600	-1.78	3.00297e-05
Rv0174	mce1F	-1.78453	5.23421e-06
Rv0171	mce1C	-1.78472	1.05054e-05
Rv1066	Rv1066	-1.7926	0.00149999
Rv2747	argA	-1.79508	0.00199465
Rv1926c	mpt63	-1.81323	3.29453e-05
Rv0694	lldD1	-1.8169	0.000611573
Rv2349c	plcC	-1.83238	4.70334e-05
Rv3152	nuoH	-1.83542	0.000482969
Rv1740	vapB34	-1.83733	0.000979613
Rv0624	vapC30	-1.83746	5.50866e-05
Rv1077	cbs	-1.84032	8.04218e-06
Rv2245	kasA	-1.84816	0.00077688
Rv1451	ctaB	-1.85115	7.56267e-06
Rv3156	nuoL	-1.86015	9.24798e-05
Rv0169	mce1A	-1.87032	9.72796e-06
Rv2708c	Rv2708c	-1.89315	1.27265e-05
Rv1894c	Rv1894c	-1.89815	1.82178e-05
Rv3760	Rv3760	-1.89939	0.000528243
Rv1397c	vapC10	-1.90408	2.69783e-05
Rv2244	acpM	-1.91696	0.000705024
Rv3853	rraA	-1.92794	7.47897e-06
MTB000080	MTS2975	-1.93781	0.00144541
Rv0250c	Rv0250c	-1.94459	0.000614924
Rv3489	Rv3489	-1.94733	1.98565e-05
Rv0823c	Rv0823c	-1.95499	9.01401e-05
Rv0300	vapB2	-1.95814	8.0884e-06
MTB000151	ncRv13003c	-1.95914	0.00111597
Rv0599c	vapB27	-1.96026	0.000111069
Rv1831	Rv1831	-1.96929	0.000100154
Rv0886	fprB	-1.97071	3.00297e-05
MTB000019	rrs	-1.97198	0.0337926
Rv0271c	fadE6	-1.97642	2.77125e-06
Rv2557	Rv2557	-1.97794	1.25848e-05
Rv1772	Rv1772	-2.00393	3.47587e-05
Rv1065	Rv1065	-2.01887	0.000112841
Rv0659c	mazF2	-2.02106	5.74192e-06
Rv0810c	Rv0810c	-2.02212	1.34967e-06
Rv0172	mce1D	-2.02253	2.597e-06
Rv0981	mprA	-2.02897	1.63211e-06
Rv0525	Rv0525	-2.03519	8.7757e-05
Rv2193	ctaE	-2.04459	2.35613e-06
Rv2748c	ftsK	-2.04824	4.1174e-06
Rv3158	nuoN	-2.06543	3.00855e-05
Rv3841	bfrB	-2.08857	2.61956e-05
Rv0573c	pncB2	-2.09237	0.00436071
Rv2846c	efpA	-2.09739	0.000172112
Rv1474c	Rv1474c	-2.09786	8.99725e-06
Rv3310	sapM	-2.10884	1.22425e-05
MTB000107	ncRv10243	-2.1091	0.0420619
Rv3155	nuoK	-2.11737	3.91997e-05
Rv1550	fadD11	-2.12768	0.00088367
Rv1566c	Rv1566c	-2.12886	1.70506e-05
Rv0885	Rv0885	-2.12972	3.07012e-06
Rv0913c	Rv0913c	-2.15305	1.66856e-05
Rv1893	Rv1893	-2.17528	5.95023e-06
Rv0580c	Rv0580c	-2.19163	1.38391e-06
Rv3583c	Rv3583c	-2.19404	2.46759e-06
Rv2781c	Rv2781c	-2.19537	0.00101976
Rv2033c	Rv2033c	-2.19725	0.002426
Rv1805c	Rv1805c	-2.22683	0.000112841
Rv2199c	Rv2199c	-2.25199	1.45578e-06
Rv2359	zur	-2.26052	1.77552e-06
Rv3161c	Rv3161c	-2.26348	1.02881e-06
Rv1799	lppT	-2.28505	5.76799e-06
Rv1177	fdxC	-2.30993	6.78418e-06
Rv1109c	Rv1109c	-2.33168	1.09652e-06
Rv0341	iniB	-2.35326	0.00181741
Rv1593c	Rv1593c	-2.36375	5.86504e-06
Rv0693	pqqE	-2.39816	1.94022e-05
Rv1622c	cydB	-2.40682	7.04414e-06
Rv0101	nrp	-2.41427	2.0432e-06
Rv1322	Rv1322	-2.41732	2.48352e-06
Rv0997	Rv0997	-2.41742	1.15681e-06
Rv1477	ripA	-2.42286	4.68578e-07
Rv0063	Rv0063	-2.43456	1.96667e-06
Rv2779c	Rv2779c	-2.44335	6.40224e-05
Rv1159A	Rv1159A	-2.45921	4.68578e-07
Rv3246c	mtrA	-2.50185	2.94754e-07
Rv1883c	Rv1883c	-2.51176	2.797e-06
Rv0270	fadD2	-2.53301	7.44542e-06
Rv1398c	vapB10	-2.55515	3.57345e-07
Rv0097	Rv0097	-2.5853	4.49664e-07
Rv0655	mkl	-2.61863	2.33907e-06
Rv3269	Rv3269	-2.622	8.88853e-06
Rv2358	smtB	-2.66131	3.57345e-07
Rv2406c	Rv2406c	-2.68414	1.66856e-05
Rv3171c	hpx	-2.71264	2.41085e-06
Rv0096	PPE1	-2.74839	1.07451e-05
Rv0571c	Rv0571c	-2.76665	0.000385931
Rv3209	Rv3209	-2.77798	8.52681e-07
Rv2196	qcrB	-2.79702	9.57041e-08
Rv2194	qcrC	-2.80212	2.38753e-07
Rv0173	lprK	-2.80468	5.71493e-07
Rv0827c	kmtR	-2.82957	4.63565e-06
Rv0574c	Rv0574c	-2.8622	0.00150082
Rv2629	Rv2629	-2.89735	0.00837125
Rv1884c	rpfC	-2.91341	9.79479e-07
Rv3810	pirG	-2.92462	8.44481e-07
Rv1094	desA2	-2.93858	3.57345e-07
Rv1433	Rv1433	-2.94689	1.31482e-06
Rv2630	Rv2630	-2.96728	0.0084137
Rv3414c	sigD	-2.97402	1.02881e-06
Rv0098	fcoT	-2.98817	7.82915e-07
Rv0081	Rv0081	-3.00528	0.0235811
Rv2154c	ftsW	-3.03486	1.96667e-06
Rv0100	Rv0100	-3.03842	1.34414e-06
Rv0569	Rv0569	-3.05276	0.00334801
Rv1697	Rv1697	-3.05799	1.23156e-06
Rv1846c	blaI	-3.07029	6.00992e-08
Rv0099	fadD10	-3.07602	9.82651e-07
Rv2195	qcrA	-3.09487	1.05021e-07
Rv1478	Rv1478	-3.11467	3.88555e-07
Rv0824c	desA1	-3.13668	1.16057e-07
Rv3134c	Rv3134c	-3.16896	0.0276936
Rv2927c	Rv2927c	-3.17131	8.74766e-08
Rv3132c	devS	-3.19978	0.0247371
Rv0691A	Rv0691A	-3.20378	8.8782e-06
Rv3126c	Rv3126c	-3.21757	1.55273e-05
Rv0570	nrdZ	-3.28702	0.0177773
Rv2003c	Rv2003c	-3.30805	0.00700834
Rv1698	mctB	-3.3267	3.88555e-07
Rv0572c	Rv0572c	-3.39428	0.00816553
Rv1076	lipU	-3.41258	3.88555e-07
Rv2032	acg	-3.43255	0.0101587
Rv3133c	devR	-3.45592	0.0256859
Rv1998c	Rv1998c	-3.48717	0.000340048
Rv1813c	Rv1813c	-3.56728	0.00519202
Rv1158c	Rv1158c	-3.59311	2.49498e-05
Rv0692	Rv0692	-3.65962	3.0194e-07
Rv0129c	fbpC	-3.76429	1.93412e-08
Rv2004c	Rv2004c	-3.78042	0.0130296
Rv2626c	hrp1	-3.90888	0.0139433
Rv1735c	Rv1735c	-3.95971	0.00101976
Rv2006	otsB1	-4.00741	0.00114421
Rv2005c	Rv2005c	-4.03174	0.00465929
Rv2007c	fdxA	-4.07651	0.00799235
Rv2031c	hspX	-4.09991	0.0221334
Rv2894c	xerC	-4.10073	3.24227e-07
Rv1737c	narK2	-4.16843	0.00430621
Rv1733c	Rv1733c	-4.18125	0.00183894
Rv2625c	Rv2625c	-4.19756	0.0420619
Rv3131	Rv3131	-4.20099	0.000526261
Rv1997	ctpF	-4.30333	0.00334288
MTB000077	MTS1338	-4.33762	0.00129417
Rv1986	Rv1986	-4.47308	2.17028e-06
Rv3127	Rv3127	-4.67078	9.325e-05
Rv1987	Rv1987	-4.70775	1.93412e-08
Rv1736c	narX	-4.75741	0.0104535
Rv1734c	Rv1734c	-4.82076	0.000108496
Rv1996	Rv1996	-4.82543	1.34046e-05
Rv1738	Rv1738	-4.95416	0.000411648
Rv3128c	Rv3128c	-4.95448	0.00760773
Rv2623	TB31.7	-4.99969	0.00717256
Rv2780	ald	-5.18682	8.48683e-07
Rv2624c	Rv2624c	-5.2423	0.00726832
Rv3130c	tgs1	-5.34489	0.000103737
Rv1435c	Rv1435c	-5.35192	9.10268e-09
Rv1739c	Rv1739c	-5.75256	0.000429586
Rv2628	Rv2628	-5.75586	3.0906e-05
Rv3129	Rv3129	-6.36843	0.000362146
Rv2627c	Rv2627c	-6.42187	3.27007e-05
