# Supplementary material for: Zinc limitation triggers anticipatory adaptations in Mycobacterium tuberculosis
Source: PLoS Pathog. 2021 May 14;17(5):e1009570. doi: 10.1371/journal.ppat.1009570 (PMC8121289; doi:10.1371/journal.ppat.1009570)
Supplement: S5 Table — (XLSX) [file ppat.1009570.s020.xlsx]

## Sheet: S5 Table
S5 Table. Differentially expressed proteins in ZLM vs. ZRM. (absFC>1.5 & FDR<0.05)
Locus	Name	log2FC	FDR
Rv0467	icl1	5.66965	0.000235988
Rv2428	ahpC	5.3112	8.55461e-05
Rv0106	Rv0106	5.25765	0.00202251
Rv0969	ctpV	5.20003	0.00129604
Rv2016	Rv2016	4.96105	0.000235988
Rv1854c	ndh	4.92001	0.00121522
Rv2058c	rpmB2	4.83223	0.000235988
Rv2055c	rpsR2	4.79977	0.000235988
Rv2931	ppsA	4.73654	0.000235988
Rv3094c	Rv3094c	4.70402	0.00163817
Rv2845c	proS	4.41146	0.0163114
Rv0967	csoR	4.31591	0.00072012
Rv0282	eccA3	4.18429	0.00679192
Rv2444c	rne	4.07405	0.00507055
Rv2930	fadD26	3.98891	0.00647381
Rv0284	eccC3	3.82437	0.000785534
Rv1945	Rv1945	3.81243	0.00461159
Rv0968	Rv0968	3.80515	0.00431953
Rv2737c	recA	3.06821	8.55461e-05
Rv0292	eccE3	2.97402	0.0235668
Rv1309	atpG	2.32329	0.02514
Rv0283	eccB3	2.32161	0.000235988
Rv3809c	glf	2.29223	0.0460181
Rv1629	polA	2.12046	0.00324569
Rv3140	fadE23	2.05036	0.0172575
Rv0291	mycP3	2.02682	0.000235988
Rv0211	pckA	1.97716	0.0168314
Rv3778c	Rv3778c	1.93857	0.0172575
Rv1015c	rplY	1.93036	0.0172575
Rv1006	Rv1006	1.79601	0.00183282
Rv1908c	katG	1.7275	0.00202251
Rv3596c	clpC1	1.68307	0.00544884
Rv0562	grcC1	1.62891	0.0291898
Rv3417c	groEL1	1.57636	0.00301391
Rv3240c	secA1	1.50252	0.00749762
Rv1307	atpH	1.48075	0.0259878
Rv3767c	Rv3767c	1.36891	0.0172575
Rv2477c	Rv2477c	1.32105	0.0129516
Rv3520c	Rv3520c	1.18043	0.047696
Rv3841	bfrB	1.16834	0.0307574
Rv3734c	tgs2	-1.12534	0.022155
Rv1368	lprF	-1.30146	0.02514
Rv1316c	ogt	-1.36271	0.0439305
Rv0250c	Rv0250c	-1.37439	0.0168314
Rv2334	cysK1	-1.43268	0.0395039
Rv1558	Rv1558	-1.44671	0.00461159
Rv0097	Rv0097	-1.50153	0.0225719
Rv3149	nuoE	-1.61834	0.0203382
Rv3147	nuoC	-1.6926	0.00121522
Rv1191	Rv1191	-1.73003	0.0172575
Rv3045	adhC	-1.85392	0.00126688
Rv2623	TB31.7	-1.93323	0.0168314
Rv2247	accD6	-1.96638	0.0260317
Rv1416	ribH	-1.99017	0.0452188
Rv0795	Rv0795	-2.04895	0.0429955
Rv3584	lpqE	-2.14821	0.00121522
Rv3875	esxA	-2.1512	0.00562323
Rv0634c	Rv0634c	-2.30321	0.0497438
Rv0670	end	-2.35667	0.02514
Rv1566c	Rv1566c	-3.44282	0.0172575
Rv0341	iniB	-3.81821	0.0172575
Rv0761c	adhB	-4.22922	0.00234195
Rv2406c	Rv2406c	-5.01665	0.000235988
Rv1284	canA	-5.8615	0.00121522
Rv2780	ald	-6.79928	6.11088e-05
