# Supplementary material for: Zinc limitation triggers anticipatory adaptations in Mycobacterium tuberculosis
Source: PLoS Pathog. 2021 May 14;17(5):e1009570. doi: 10.1371/journal.ppat.1009570 (PMC8121289; doi:10.1371/journal.ppat.1009570)
Supplement: S6 Table — (XLSX) [file ppat.1009570.s021.xlsx]

## Sheet: S6 Table
S6 Table. Assignment of DE genes upregulated in ZLM to KEGG pathways.
Pathway ID	Pathway	Number of Entries	Entry	Gene name	Definition
mtu01100	Metabolic pathways	52	mtu:Rv0021c		hypothetical protein
mtu01100	Metabolic pathways	52	mtu:Rv0062	celA1	cellulase CelA
mtu01100	Metabolic pathways	52	mtu:Rv0091	mtn	5'-methylthioadenosine/S-adenosylhomocysteine nucleosidase
mtu01100	Metabolic pathways	52	mtu:Rv0113	gmhA	phosphoheptose isomerase
mtu01100	Metabolic pathways	52	mtu:Rv0114	gmhB	D-glycero-alpha-D-manno-heptose-1,7-bisphosphate 7-phosphatase
mtu01100	Metabolic pathways	52	mtu:Rv0186	bglS	beta-glucosidase BglS
mtu01100	Metabolic pathways	52	mtu:Rv0266c	oplA	5-oxoprolinase OplA
mtu01100	Metabolic pathways	52	mtu:Rv0322	udgA	UDP-glucose 6-dehydrogenase UdgA
mtu01100	Metabolic pathways	52	mtu:Rv0467	icl1	isocitrate lyase
mtu01100	Metabolic pathways	52	mtu:Rv0468	fadB2	3-hydroxybutyryl-CoA dehydrogenase
mtu01100	Metabolic pathways	52	mtu:Rv0534c	menA	1,4-dihydroxy-2-naphthoate octaprenyltransferase
mtu01100	Metabolic pathways	52	mtu:Rv0729	xylB	D-xylulose kinase XylB
mtu01100	Metabolic pathways	52	mtu:Rv0753c	mmsA	methylmalonate-semialdehyde dehydrogenase
mtu01100	Metabolic pathways	52	mtu:Rv0956	purN	phosphoribosylglycinamide formyltransferase PurN
mtu01100	Metabolic pathways	52	mtu:Rv0958		magnesium chelatase
mtu01100	Metabolic pathways	52	mtu:Rv0971c	echA7	enoyl-CoA hydratase EchA7
mtu01100	Metabolic pathways	52	mtu:Rv1121	zwf1	glucose-6-phosphate 1-dehydrogenase
mtu01100	Metabolic pathways	52	mtu:Rv1122	gnd2	6-phosphogluconate dehydrogenase (decarboxylating)
mtu01100	Metabolic pathways	52	mtu:Rv1201c	dapD	2,3,4,5-tetrahydropyridine-2,6-dicarboxylate N-succinyltransferase
mtu01100	Metabolic pathways	52	mtu:Rv1202	dapE	succinyl-diaminopimelate desuccinylase DapE
mtu01100	Metabolic pathways	52	mtu:Rv1379	pyrR	bifunctional pyrimidine operon regulatory protein/uracil phosphoribosyltransferase
mtu01100	Metabolic pathways	52	mtu:Rv1380	pyrB	aspartate carbamoyltransferase
mtu01100	Metabolic pathways	52	mtu:Rv1381	pyrC	dihydroorotase
mtu01100	Metabolic pathways	52	mtu:Rv1383	carA	carbamoyl-phosphate synthase small subunit
mtu01100	Metabolic pathways	52	mtu:Rv1568	bioA	adenosylmethionine--8-amino-7-oxononanoate aminotransferase BioA
mtu01100	Metabolic pathways	52	mtu:Rv1652	argC	N-acetyl-gamma-glutamyl-phoshate reductase
mtu01100	Metabolic pathways	52	mtu:Rv1653	argJ	bifunctional glutamate N-acetyltransferase/amino-acid acetyltransferase
mtu01100	Metabolic pathways	52	mtu:Rv1655	argD	acetylornithine aminotransferase
mtu01100	Metabolic pathways	52	mtu:Rv1833c		haloalkane dehalogenase
mtu01100	Metabolic pathways	52	mtu:Rv1908c	katG	catalase-peroxidase
mtu01100	Metabolic pathways	52	mtu:Rv2122c	hisE	phosphoribosyl-ATP pyrophosphatase
mtu01100	Metabolic pathways	52	mtu:Rv2173	idsA2	geranylgeranyl pyrophosphate synthetase IdsA
mtu01100	Metabolic pathways	52	mtu:Rv2486	echA14	enoyl-CoA hydratase EchA14
mtu01100	Metabolic pathways	52	mtu:Rv2504c	scoA	succinyl-CoA:3-ketoacid-CoA transferase subunit A
mtu01100	Metabolic pathways	52	mtu:Rv2579	dhaA	haloalkane dehalogenase
mtu01100	Metabolic pathways	52	mtu:Rv2607	pdxH	pyridoxine/pyridoxamine 5'-phosphate oxidase
mtu01100	Metabolic pathways	52	mtu:Rv2697c	dut	deoxyuridine 5'-triphosphate nucleotidohydrolase
mtu01100	Metabolic pathways	52	mtu:Rv2754c	thyX	thymidylate synthase ThyX
mtu01100	Metabolic pathways	52	mtu:Rv2790c	ltp1	lipid-transfer protein
mtu01100	Metabolic pathways	52	mtu:Rv2911	dacB2	penicillin-binding protein DacB2
mtu01100	Metabolic pathways	52	mtu:Rv2977c	thiL	thiamine-monophosphate kinase
mtu01100	Metabolic pathways	52	mtu:Rv2981c	ddlA	D-alanine--D-alanine ligase
mtu01100	Metabolic pathways	52	mtu:Rv2988c	leuC	3-isopropylmalate dehydratase large subunit
mtu01100	Metabolic pathways	52	mtu:Rv3012c	gatC	glutamyl-tRNA(GLN) amidotransferase subunit C
mtu01100	Metabolic pathways	52	mtu:Rv3137		histidinol-phosphatase
mtu01100	Metabolic pathways	52	mtu:Rv3340	metC	O-acetylhomoserine sulfhydrylase
mtu01100	Metabolic pathways	52	mtu:Rv3373	echA18	enoyl-CoA hydratase
mtu01100	Metabolic pathways	52	mtu:Rv3375	amiD	amidase
mtu01100	Metabolic pathways	52	mtu:Rv3393	iunH	nucleoside hydrolase
mtu01100	Metabolic pathways	52	mtu:Rv3436c	glmS	glucosamine--fructose-6-phosphate aminotransferase
mtu01100	Metabolic pathways	52	mtu:Rv3468c	rmlB3	dTDP-glucose 4,6-dehydratase
mtu01100	Metabolic pathways	52	mtu:Rv3470c	ilvB2	acetolactate synthase large subunit
mtu01110	Biosynthesis of secondary metabolites	21	mtu:Rv0186	bglS	beta-glucosidase BglS
mtu01110	Biosynthesis of secondary metabolites	21	mtu:Rv0467	icl1	isocitrate lyase
mtu01110	Biosynthesis of secondary metabolites	21	mtu:Rv0534c	menA	1,4-dihydroxy-2-naphthoate octaprenyltransferase
mtu01110	Biosynthesis of secondary metabolites	21	mtu:Rv0956	purN	phosphoribosylglycinamide formyltransferase PurN
mtu01110	Biosynthesis of secondary metabolites	21	mtu:Rv0958		magnesium chelatase
mtu01110	Biosynthesis of secondary metabolites	21	mtu:Rv0971c	echA7	enoyl-CoA hydratase EchA7
mtu01110	Biosynthesis of secondary metabolites	21	mtu:Rv1121	zwf1	glucose-6-phosphate 1-dehydrogenase
mtu01110	Biosynthesis of secondary metabolites	21	mtu:Rv1122	gnd2	6-phosphogluconate dehydrogenase (decarboxylating)
mtu01110	Biosynthesis of secondary metabolites	21	mtu:Rv1652	argC	N-acetyl-gamma-glutamyl-phoshate reductase
mtu01110	Biosynthesis of secondary metabolites	21	mtu:Rv1653	argJ	bifunctional glutamate N-acetyltransferase/amino-acid acetyltransferase
mtu01110	Biosynthesis of secondary metabolites	21	mtu:Rv1655	argD	acetylornithine aminotransferase
mtu01110	Biosynthesis of secondary metabolites	21	mtu:Rv1908c	katG	catalase-peroxidase
mtu01110	Biosynthesis of secondary metabolites	21	mtu:Rv2122c	hisE	phosphoribosyl-ATP pyrophosphatase
mtu01110	Biosynthesis of secondary metabolites	21	mtu:Rv2173	idsA2	geranylgeranyl pyrophosphate synthetase IdsA
mtu01110	Biosynthesis of secondary metabolites	21	mtu:Rv2486	echA14	enoyl-CoA hydratase EchA14
mtu01110	Biosynthesis of secondary metabolites	21	mtu:Rv2790c	ltp1	lipid-transfer protein
mtu01110	Biosynthesis of secondary metabolites	21	mtu:Rv2988c	leuC	3-isopropylmalate dehydratase large subunit
mtu01110	Biosynthesis of secondary metabolites	21	mtu:Rv3137		histidinol-phosphatase
mtu01110	Biosynthesis of secondary metabolites	21	mtu:Rv3373	echA18	enoyl-CoA hydratase
mtu01110	Biosynthesis of secondary metabolites	21	mtu:Rv3468c	rmlB3	dTDP-glucose 4,6-dehydratase
mtu01110	Biosynthesis of secondary metabolites	21	mtu:Rv3470c	ilvB2	acetolactate synthase large subunit
mtu01120	Microbial metabolism in diverse environments	15	mtu:Rv0467	icl1	isocitrate lyase
mtu01120	Microbial metabolism in diverse environments	15	mtu:Rv0468	fadB2	3-hydroxybutyryl-CoA dehydrogenase
mtu01120	Microbial metabolism in diverse environments	15	mtu:Rv0971c	echA7	enoyl-CoA hydratase EchA7
mtu01120	Microbial metabolism in diverse environments	15	mtu:Rv1121	zwf1	glucose-6-phosphate 1-dehydrogenase
mtu01120	Microbial metabolism in diverse environments	15	mtu:Rv1122	gnd2	6-phosphogluconate dehydrogenase (decarboxylating)
mtu01120	Microbial metabolism in diverse environments	15	mtu:Rv1201c	dapD	2,3,4,5-tetrahydropyridine-2,6-dicarboxylate N-succinyltransferase
mtu01120	Microbial metabolism in diverse environments	15	mtu:Rv1202	dapE	succinyl-diaminopimelate desuccinylase DapE
mtu01120	Microbial metabolism in diverse environments	15	mtu:Rv1655	argD	acetylornithine aminotransferase
mtu01120	Microbial metabolism in diverse environments	15	mtu:Rv1833c		haloalkane dehalogenase
mtu01120	Microbial metabolism in diverse environments	15	mtu:Rv2486	echA14	enoyl-CoA hydratase EchA14
mtu01120	Microbial metabolism in diverse environments	15	mtu:Rv2579	dhaA	haloalkane dehalogenase
mtu01120	Microbial metabolism in diverse environments	15	mtu:Rv2607	pdxH	pyridoxine/pyridoxamine 5'-phosphate oxidase
mtu01120	Microbial metabolism in diverse environments	15	mtu:Rv2790c	ltp1	lipid-transfer protein
mtu01120	Microbial metabolism in diverse environments	15	mtu:Rv3373	echA18	enoyl-CoA hydratase
mtu01120	Microbial metabolism in diverse environments	15	mtu:Rv3375	amiD	amidase
mtu01130	Biosynthesis of antibiotics	14	mtu:Rv0956	purN	phosphoribosylglycinamide formyltransferase PurN
mtu01130	Biosynthesis of antibiotics	14	mtu:Rv0971c	echA7	enoyl-CoA hydratase EchA7
mtu01130	Biosynthesis of antibiotics	14	mtu:Rv1121	zwf1	glucose-6-phosphate 1-dehydrogenase
mtu01130	Biosynthesis of antibiotics	14	mtu:Rv1122	gnd2	6-phosphogluconate dehydrogenase (decarboxylating)
mtu01130	Biosynthesis of antibiotics	14	mtu:Rv1652	argC	N-acetyl-gamma-glutamyl-phoshate reductase
mtu01130	Biosynthesis of antibiotics	14	mtu:Rv1653	argJ	bifunctional glutamate N-acetyltransferase/amino-acid acetyltransferase
mtu01130	Biosynthesis of antibiotics	14	mtu:Rv1655	argD	acetylornithine aminotransferase
mtu01130	Biosynthesis of antibiotics	14	mtu:Rv2173	idsA2	geranylgeranyl pyrophosphate synthetase IdsA
mtu01130	Biosynthesis of antibiotics	14	mtu:Rv2486	echA14	enoyl-CoA hydratase EchA14
mtu01130	Biosynthesis of antibiotics	14	mtu:Rv2790c	ltp1	lipid-transfer protein
mtu01130	Biosynthesis of antibiotics	14	mtu:Rv3373	echA18	enoyl-CoA hydratase
mtu01130	Biosynthesis of antibiotics	14	mtu:Rv3436c	glmS	glucosamine--fructose-6-phosphate aminotransferase
mtu01130	Biosynthesis of antibiotics	14	mtu:Rv3468c	rmlB3	dTDP-glucose 4,6-dehydratase
mtu01130	Biosynthesis of antibiotics	14	mtu:Rv3470c	ilvB2	acetolactate synthase large subunit
mtu03440	Homologous recombination	10	mtu:Rv0054	ssb	single-strand DNA-binding protein
mtu03440	Homologous recombination	10	mtu:Rv2191		hypothetical protein
mtu03440	Homologous recombination	10	mtu:Rv2413c		hypothetical protein
mtu03440	Homologous recombination	10	mtu:Rv2592c	ruvB	Holliday junction ATP-dependent DNA helicase RuvB
mtu03440	Homologous recombination	10	mtu:Rv2593c	ruvA	Holliday junction ATP-dependent DNA helicase RuvA
mtu03440	Homologous recombination	10	mtu:Rv2594c	ruvC	crossover junction endodeoxyribonuclease RuvC
mtu03440	Homologous recombination	10	mtu:Rv2737c	recA	recombinase A
mtu03440	Homologous recombination	10	mtu:Rv2973c	recG	ATP-dependent DNA helicase RecG
mtu03440	Homologous recombination	10	mtu:Rv3644c		DNA polymerase
mtu03440	Homologous recombination	10	mtu:Rv3721c	dnaZX	DNA polymerase III subunit gamma/tau
mtu01230	Biosynthesis of amino acids	10	mtu:Rv0091	mtn	5'-methylthioadenosine/S-adenosylhomocysteine nucleosidase
mtu01230	Biosynthesis of amino acids	10	mtu:Rv1201c	dapD	2,3,4,5-tetrahydropyridine-2,6-dicarboxylate N-succinyltransferase
mtu01230	Biosynthesis of amino acids	10	mtu:Rv1202	dapE	succinyl-diaminopimelate desuccinylase DapE
mtu01230	Biosynthesis of amino acids	10	mtu:Rv1652	argC	N-acetyl-gamma-glutamyl-phoshate reductase
mtu01230	Biosynthesis of amino acids	10	mtu:Rv1653	argJ	bifunctional glutamate N-acetyltransferase/amino-acid acetyltransferase
mtu01230	Biosynthesis of amino acids	10	mtu:Rv1655	argD	acetylornithine aminotransferase
mtu01230	Biosynthesis of amino acids	10	mtu:Rv2122c	hisE	phosphoribosyl-ATP pyrophosphatase
mtu01230	Biosynthesis of amino acids	10	mtu:Rv2988c	leuC	3-isopropylmalate dehydratase large subunit
mtu01230	Biosynthesis of amino acids	10	mtu:Rv3137		histidinol-phosphatase
mtu01230	Biosynthesis of amino acids	10	mtu:Rv3470c	ilvB2	acetolactate synthase large subunit
mtu03010	Ribosome	9	mtu:Rv0053	rpsF	30S ribosomal protein S6
mtu03010	Ribosome	9	mtu:Rv0055	rpsR1	30S ribosomal protein S18
mtu03010	Ribosome	9	mtu:Rv0105c	rpmB1	50S ribosomal protein L28
mtu03010	Ribosome	9	mtu:Rv2055c	rpsR2	30S ribosomal protein S18
mtu03010	Ribosome	9	mtu:Rv2056c	rpsN2	30S ribosomal protein S14
mtu03010	Ribosome	9	mtu:Rv2057c	rpmG1	50S ribosomal protein L33
mtu03010	Ribosome	9	mtu:Rv2058c	rpmB2	50S ribosomal protein L28
mtu03010	Ribosome	9	mtu:Rv2412	rpsT	30S ribosomal protein S20
mtu03010	Ribosome	9	mtu:Rv3924c	rpmH	50S ribosomal protein L34
mtu03430	Mismatch repair	7	mtu:Rv0054	ssb	single-strand DNA-binding protein
mtu03430	Mismatch repair	7	mtu:Rv2191		hypothetical protein
mtu03430	Mismatch repair	7	mtu:Rv2413c		hypothetical protein
mtu03430	Mismatch repair	7	mtu:Rv3062	ligB	DNA ligase
mtu03430	Mismatch repair	7	mtu:Rv3201c		ATP-dependent DNA helicase
mtu03430	Mismatch repair	7	mtu:Rv3644c		DNA polymerase
mtu03430	Mismatch repair	7	mtu:Rv3721c	dnaZX	DNA polymerase III subunit gamma/tau
mtu03030	DNA replication	7	mtu:Rv0054	ssb	single-strand DNA-binding protein
mtu03030	DNA replication	7	mtu:Rv0058	dnaB	replicative DNA helicase
mtu03030	DNA replication	7	mtu:Rv2191		hypothetical protein
mtu03030	DNA replication	7	mtu:Rv2413c		hypothetical protein
mtu03030	DNA replication	7	mtu:Rv3062	ligB	DNA ligase
mtu03030	DNA replication	7	mtu:Rv3644c		DNA polymerase
mtu03030	DNA replication	7	mtu:Rv3721c	dnaZX	DNA polymerase III subunit gamma/tau
mtu00240	Pyrimidine metabolism	6	mtu:Rv1379	pyrR	bifunctional pyrimidine operon regulatory protein/uracil phosphoribosyltransferase
mtu00240	Pyrimidine metabolism	6	mtu:Rv1380	pyrB	aspartate carbamoyltransferase
mtu00240	Pyrimidine metabolism	6	mtu:Rv1381	pyrC	dihydroorotase
mtu00240	Pyrimidine metabolism	6	mtu:Rv1383	carA	carbamoyl-phosphate synthase small subunit
mtu00240	Pyrimidine metabolism	6	mtu:Rv2697c	dut	deoxyuridine 5'-triphosphate nucleotidohydrolase
mtu00240	Pyrimidine metabolism	6	mtu:Rv2754c	thyX	thymidylate synthase ThyX
mtu00650	Butanoate metabolism	6	mtu:Rv0468	fadB2	3-hydroxybutyryl-CoA dehydrogenase
mtu00650	Butanoate metabolism	6	mtu:Rv0971c	echA7	enoyl-CoA hydratase EchA7
mtu00650	Butanoate metabolism	6	mtu:Rv2486	echA14	enoyl-CoA hydratase EchA14
mtu00650	Butanoate metabolism	6	mtu:Rv2504c	scoA	succinyl-CoA:3-ketoacid-CoA transferase subunit A
mtu00650	Butanoate metabolism	6	mtu:Rv3373	echA18	enoyl-CoA hydratase
mtu00650	Butanoate metabolism	6	mtu:Rv3470c	ilvB2	acetolactate synthase large subunit
mtu00280	Valine, leucine and isoleucine degradation	6	mtu:Rv0753c	mmsA	methylmalonate-semialdehyde dehydrogenase
mtu00280	Valine, leucine and isoleucine degradation	6	mtu:Rv0971c	echA7	enoyl-CoA hydratase EchA7
mtu00280	Valine, leucine and isoleucine degradation	6	mtu:Rv2486	echA14	enoyl-CoA hydratase EchA14
mtu00280	Valine, leucine and isoleucine degradation	6	mtu:Rv2504c	scoA	succinyl-CoA:3-ketoacid-CoA transferase subunit A
mtu00280	Valine, leucine and isoleucine degradation	6	mtu:Rv2790c	ltp1	lipid-transfer protein
mtu00280	Valine, leucine and isoleucine degradation	6	mtu:Rv3373	echA18	enoyl-CoA hydratase
mtu00360	Phenylalanine metabolism	6	mtu:Rv0468	fadB2	3-hydroxybutyryl-CoA dehydrogenase
mtu00360	Phenylalanine metabolism	6	mtu:Rv0971c	echA7	enoyl-CoA hydratase EchA7
mtu00360	Phenylalanine metabolism	6	mtu:Rv1908c	katG	catalase-peroxidase
mtu00360	Phenylalanine metabolism	6	mtu:Rv2486	echA14	enoyl-CoA hydratase EchA14
mtu00360	Phenylalanine metabolism	6	mtu:Rv3373	echA18	enoyl-CoA hydratase
mtu00360	Phenylalanine metabolism	6	mtu:Rv3375	amiD	amidase
mtu01200	Carbon metabolism	5	mtu:Rv0467	icl1	isocitrate lyase
mtu01200	Carbon metabolism	5	mtu:Rv0468	fadB2	3-hydroxybutyryl-CoA dehydrogenase
mtu01200	Carbon metabolism	5	mtu:Rv0753c	mmsA	methylmalonate-semialdehyde dehydrogenase
mtu01200	Carbon metabolism	5	mtu:Rv1121	zwf1	glucose-6-phosphate 1-dehydrogenase
mtu01200	Carbon metabolism	5	mtu:Rv1122	gnd2	6-phosphogluconate dehydrogenase (decarboxylating)
mtu00362	Benzoate degradation	5	mtu:Rv0468	fadB2	3-hydroxybutyryl-CoA dehydrogenase
mtu00362	Benzoate degradation	5	mtu:Rv0971c	echA7	enoyl-CoA hydratase EchA7
mtu00362	Benzoate degradation	5	mtu:Rv2486	echA14	enoyl-CoA hydratase EchA14
mtu00362	Benzoate degradation	5	mtu:Rv2790c	ltp1	lipid-transfer protein
mtu00362	Benzoate degradation	5	mtu:Rv3373	echA18	enoyl-CoA hydratase
mtu01210	2-Oxocarboxylic acid metabolism	5	mtu:Rv1652	argC	N-acetyl-gamma-glutamyl-phoshate reductase
mtu01210	2-Oxocarboxylic acid metabolism	5	mtu:Rv1653	argJ	bifunctional glutamate N-acetyltransferase/amino-acid acetyltransferase
mtu01210	2-Oxocarboxylic acid metabolism	5	mtu:Rv1655	argD	acetylornithine aminotransferase
mtu01210	2-Oxocarboxylic acid metabolism	5	mtu:Rv2988c	leuC	3-isopropylmalate dehydratase large subunit
mtu01210	2-Oxocarboxylic acid metabolism	5	mtu:Rv3470c	ilvB2	acetolactate synthase large subunit
mtu00380	Tryptophan metabolism	5	mtu:Rv0971c	echA7	enoyl-CoA hydratase EchA7
mtu00380	Tryptophan metabolism	5	mtu:Rv1908c	katG	catalase-peroxidase
mtu00380	Tryptophan metabolism	5	mtu:Rv2486	echA14	enoyl-CoA hydratase EchA14
mtu00380	Tryptophan metabolism	5	mtu:Rv3373	echA18	enoyl-CoA hydratase
mtu00380	Tryptophan metabolism	5	mtu:Rv3375	amiD	amidase
mtu00410	beta-Alanine metabolism	4	mtu:Rv0753c	mmsA	methylmalonate-semialdehyde dehydrogenase
mtu00410	beta-Alanine metabolism	4	mtu:Rv0971c	echA7	enoyl-CoA hydratase EchA7
mtu00410	beta-Alanine metabolism	4	mtu:Rv2486	echA14	enoyl-CoA hydratase EchA14
mtu00410	beta-Alanine metabolism	4	mtu:Rv3373	echA18	enoyl-CoA hydratase
mtu00640	Propanoate metabolism	4	mtu:Rv0753c	mmsA	methylmalonate-semialdehyde dehydrogenase
mtu00640	Propanoate metabolism	4	mtu:Rv0971c	echA7	enoyl-CoA hydratase EchA7
mtu00640	Propanoate metabolism	4	mtu:Rv2486	echA14	enoyl-CoA hydratase EchA14
mtu00640	Propanoate metabolism	4	mtu:Rv3373	echA18	enoyl-CoA hydratase
mtu00670	One carbon pool by folate	4	mtu:Rv0956	purN	phosphoribosylglycinamide formyltransferase PurN
mtu00670	One carbon pool by folate	4	mtu:Rv1406	fmt	methionyl-tRNA formyltransferase
mtu00670	One carbon pool by folate	4	mtu:Rv2754c	thyX	thymidylate synthase ThyX
mtu00670	One carbon pool by folate	4	mtu:Rv2964	purU	formyltetrahydrofolate deformylase
mtu00627	Aminobenzoate degradation	4	mtu:Rv0971c	echA7	enoyl-CoA hydratase EchA7
mtu00627	Aminobenzoate degradation	4	mtu:Rv2486	echA14	enoyl-CoA hydratase EchA14
mtu00627	Aminobenzoate degradation	4	mtu:Rv3373	echA18	enoyl-CoA hydratase
mtu00627	Aminobenzoate degradation	4	mtu:Rv3375	amiD	amidase
mtu03410	Base excision repair	4	mtu:Rv0427c	xthA	exodeoxyribonuclease III protein XthA
mtu03410	Base excision repair	4	mtu:Rv2976c	ung	uracil-DNA glycosylase
mtu03410	Base excision repair	4	mtu:Rv3062	ligB	DNA ligase
mtu03410	Base excision repair	4	mtu:Rv3674c	nth	endonuclease III
mtu00071	Fatty acid degradation	4	mtu:Rv0971c	echA7	enoyl-CoA hydratase EchA7
mtu00071	Fatty acid degradation	4	mtu:Rv2486	echA14	enoyl-CoA hydratase EchA14
mtu00071	Fatty acid degradation	4	mtu:Rv2790c	ltp1	lipid-transfer protein
mtu00071	Fatty acid degradation	4	mtu:Rv3373	echA18	enoyl-CoA hydratase
mtu00281	Geraniol degradation	4	mtu:Rv0971c	echA7	enoyl-CoA hydratase EchA7
mtu00281	Geraniol degradation	4	mtu:Rv2486	echA14	enoyl-CoA hydratase EchA14
mtu00281	Geraniol degradation	4	mtu:Rv2790c	ltp1	lipid-transfer protein
mtu00281	Geraniol degradation	4	mtu:Rv3373	echA18	enoyl-CoA hydratase
mtu01212	Fatty acid metabolism	4	mtu:Rv0971c	echA7	enoyl-CoA hydratase EchA7
mtu01212	Fatty acid metabolism	4	mtu:Rv2486	echA14	enoyl-CoA hydratase EchA14
mtu01212	Fatty acid metabolism	4	mtu:Rv2790c	ltp1	lipid-transfer protein
mtu01212	Fatty acid metabolism	4	mtu:Rv3373	echA18	enoyl-CoA hydratase
mtu00970	Aminoacyl-tRNA biosynthesis	4	mtu:Rv1406	fmt	methionyl-tRNA formyltransferase
mtu00970	Aminoacyl-tRNA biosynthesis	4	mtu:Rv2572c	aspS	aspartate--tRNA ligase
mtu00970	Aminoacyl-tRNA biosynthesis	4	mtu:Rv3012c	gatC	glutamyl-tRNA(GLN) amidotransferase subunit C
mtu00970	Aminoacyl-tRNA biosynthesis	4	mtu:Rv3598c	lysS	lysine--tRNA ligase
mtu00300	Lysine biosynthesis	3	mtu:Rv1201c	dapD	2,3,4,5-tetrahydropyridine-2,6-dicarboxylate N-succinyltransferase
mtu00300	Lysine biosynthesis	3	mtu:Rv1202	dapE	succinyl-diaminopimelate desuccinylase DapE
mtu00300	Lysine biosynthesis	3	mtu:Rv1655	argD	acetylornithine aminotransferase
mtu00310	Lysine degradation	3	mtu:Rv0971c	echA7	enoyl-CoA hydratase EchA7
mtu00310	Lysine degradation	3	mtu:Rv2486	echA14	enoyl-CoA hydratase EchA14
mtu00310	Lysine degradation	3	mtu:Rv3373	echA18	enoyl-CoA hydratase
mtu00480	Glutathione metabolism	3	mtu:Rv0266c	oplA	5-oxoprolinase OplA
mtu00480	Glutathione metabolism	3	mtu:Rv1121	zwf1	glucose-6-phosphate 1-dehydrogenase
mtu00480	Glutathione metabolism	3	mtu:Rv1122	gnd2	6-phosphogluconate dehydrogenase (decarboxylating)
mtu02010	ABC transporters	3	mtu:Rv0933	pstB	phosphate ABC transporter ATP-binding protein PstB
mtu02010	ABC transporters	3	mtu:Rv3101c	ftsX	cell division protein FtsX
mtu02010	ABC transporters	3	mtu:Rv3102c	ftsE	cell division ATP-binding protein FtsE
mtu00540	Lipopolysaccharide biosynthesis	3	mtu:Rv0113	gmhA	phosphoheptose isomerase
mtu00540	Lipopolysaccharide biosynthesis	3	mtu:Rv0114	gmhB	D-glycero-alpha-D-manno-heptose-1,7-bisphosphate 7-phosphatase
mtu00540	Lipopolysaccharide biosynthesis	3	mtu:Rv0115	hddA	D-alpha-D-heptose-7-phosphate kinase HddA
mtu00250	Alanine, aspartate and glutamate metabolism	3	mtu:Rv1380	pyrB	aspartate carbamoyltransferase
mtu00250	Alanine, aspartate and glutamate metabolism	3	mtu:Rv1383	carA	carbamoyl-phosphate synthase small subunit
mtu00250	Alanine, aspartate and glutamate metabolism	3	mtu:Rv3436c	glmS	glucosamine--fructose-6-phosphate aminotransferase
mtu00220	Arginine biosynthesis	3	mtu:Rv1652	argC	N-acetyl-gamma-glutamyl-phoshate reductase
mtu00220	Arginine biosynthesis	3	mtu:Rv1653	argJ	bifunctional glutamate N-acetyltransferase/amino-acid acetyltransferase
mtu00220	Arginine biosynthesis	3	mtu:Rv1655	argD	acetylornithine aminotransferase
mtu00930	Caprolactam degradation	3	mtu:Rv0971c	echA7	enoyl-CoA hydratase EchA7
mtu00930	Caprolactam degradation	3	mtu:Rv2486	echA14	enoyl-CoA hydratase EchA14
mtu00930	Caprolactam degradation	3	mtu:Rv3373	echA18	enoyl-CoA hydratase
mtu00520	Amino sugar and nucleotide sugar metabolism	3	mtu:Rv0112	gca	GDP-mannose 4,6-dehydratase
mtu00520	Amino sugar and nucleotide sugar metabolism	3	mtu:Rv0322	udgA	UDP-glucose 6-dehydrogenase UdgA
mtu00520	Amino sugar and nucleotide sugar metabolism	3	mtu:Rv3436c	glmS	glucosamine--fructose-6-phosphate aminotransferase
mtu00903	Limonene and pinene degradation	3	mtu:Rv0971c	echA7	enoyl-CoA hydratase EchA7
mtu00903	Limonene and pinene degradation	3	mtu:Rv2486	echA14	enoyl-CoA hydratase EchA14
mtu00903	Limonene and pinene degradation	3	mtu:Rv3373	echA18	enoyl-CoA hydratase
mtu00030	Pentose phosphate pathway	2	mtu:Rv1121	zwf1	glucose-6-phosphate 1-dehydrogenase
mtu00030	Pentose phosphate pathway	2	mtu:Rv1122	gnd2	6-phosphogluconate dehydrogenase (decarboxylating)
mtu00340	Histidine metabolism	2	mtu:Rv2122c	hisE	phosphoribosyl-ATP pyrophosphatase
mtu00340	Histidine metabolism	2	mtu:Rv3137		histidinol-phosphatase
mtu00630	Glyoxylate and dicarboxylate metabolism	2	mtu:Rv0467	icl1	isocitrate lyase
mtu00630	Glyoxylate and dicarboxylate metabolism	2	mtu:Rv2964	purU	formyltetrahydrofolate deformylase
mtu00361	Chlorocyclohexane and chlorobenzene degradation	2	mtu:Rv1833c		haloalkane dehalogenase
mtu00361	Chlorocyclohexane and chlorobenzene degradation	2	mtu:Rv2579	dhaA	haloalkane dehalogenase
mtu00860	Porphyrin and chlorophyll metabolism	2	mtu:Rv0846c		oxidase
mtu00860	Porphyrin and chlorophyll metabolism	2	mtu:Rv0958		magnesium chelatase
mtu00270	Cysteine and methionine metabolism	2	mtu:Rv0091	mtn	5'-methylthioadenosine/S-adenosylhomocysteine nucleosidase
mtu00270	Cysteine and methionine metabolism	2	mtu:Rv3340	metC	O-acetylhomoserine sulfhydrylase
mtu00625	Chloroalkane and chloroalkene degradation	2	mtu:Rv1833c		haloalkane dehalogenase
mtu00625	Chloroalkane and chloroalkene degradation	2	mtu:Rv2579	dhaA	haloalkane dehalogenase
mtu00550	Peptidoglycan biosynthesis	2	mtu:Rv2911	dacB2	penicillin-binding protein DacB2
mtu00550	Peptidoglycan biosynthesis	2	mtu:Rv2981c	ddlA	D-alanine--D-alanine ligase
mtu03420	Nucleotide excision repair	2	mtu:Rv3062	ligB	DNA ligase
mtu03420	Nucleotide excision repair	2	mtu:Rv3201c		ATP-dependent DNA helicase
mtu00660	C5-Branched dibasic acid metabolism	2	mtu:Rv2988c	leuC	3-isopropylmalate dehydratase large subunit
mtu00660	C5-Branched dibasic acid metabolism	2	mtu:Rv3470c	ilvB2	acetolactate synthase large subunit
mtu00500	Starch and sucrose metabolism	2	mtu:Rv0062	celA1	cellulase CelA
mtu00500	Starch and sucrose metabolism	2	mtu:Rv0186	bglS	beta-glucosidase BglS
mtu00910	Nitrogen metabolism	2	mtu:Rv0021c		hypothetical protein
mtu00910	Nitrogen metabolism	2	mtu:Rv2329c	narK1	nitrate/nitrite transporter
mtu00290	Valine, leucine and isoleucine biosynthesis	2	mtu:Rv2988c	leuC	3-isopropylmalate dehydratase large subunit
mtu00290	Valine, leucine and isoleucine biosynthesis	2	mtu:Rv3470c	ilvB2	acetolactate synthase large subunit
mtu00983	Drug metabolism - other enzymes	2	mtu:Rv1908c	katG	catalase-peroxidase
mtu00983	Drug metabolism - other enzymes	2	mtu:Rv2697c	dut	deoxyuridine 5'-triphosphate nucleotidohydrolase
mtu00230	Purine metabolism	2	mtu:Rv0956	purN	phosphoribosylglycinamide formyltransferase PurN
mtu00230	Purine metabolism	2	mtu:Rv3393	iunH	nucleoside hydrolase
mtu00040	Pentose and glucuronate interconversions	2	mtu:Rv0322	udgA	UDP-glucose 6-dehydrogenase UdgA
mtu00040	Pentose and glucuronate interconversions	2	mtu:Rv0729	xylB	D-xylulose kinase XylB
mtu02020	Two-component system	2	mtu:Rv0062	celA1	cellulase CelA
mtu02020	Two-component system	2	mtu:Rv1032c	trcS	two component sensor histidine kinase TrcS
mtu00760	Nicotinate and nicotinamide metabolism	1	mtu:Rv3393	iunH	nucleoside hydrolase
mtu00750	Vitamin B6 metabolism	1	mtu:Rv2607	pdxH	pyridoxine/pyridoxamine 5'-phosphate oxidase
mtu00900	Terpenoid backbone biosynthesis	1	mtu:Rv2173	idsA2	geranylgeranyl pyrophosphate synthetase IdsA
mtu00780	Biotin metabolism	1	mtu:Rv1568	bioA	adenosylmethionine--8-amino-7-oxononanoate aminotransferase BioA
mtu00473	D-Alanine metabolism	1	mtu:Rv2981c	ddlA	D-alanine--D-alanine ligase
mtu03070	Bacterial secretion system	1	mtu:Rv3921c		membrane protein insertase YidC
mtu00053	Ascorbate and aldarate metabolism	1	mtu:Rv0322	udgA	UDP-glucose 6-dehydrogenase UdgA
mtu03060	Protein export	1	mtu:Rv3921c		membrane protein insertase YidC
mtu00770	Pantothenate and CoA biosynthesis	1	mtu:Rv3470c	ilvB2	acetolactate synthase large subunit
mtu00130	Ubiquinone and other terpenoid-quinone biosynthesis	1	mtu:Rv0534c	menA	1,4-dihydroxy-2-naphthoate octaprenyltransferase
mtu00523	Polyketide sugar unit biosynthesis	1	mtu:Rv3468c	rmlB3	dTDP-glucose 4,6-dehydratase
mtu01502	Vancomycin resistance	1	mtu:Rv2981c	ddlA	D-alanine--D-alanine ligase
mtu00521	Streptomycin biosynthesis	1	mtu:Rv3468c	rmlB3	dTDP-glucose 4,6-dehydratase
mtu00072	Synthesis and degradation of ketone bodies	1	mtu:Rv2504c	scoA	succinyl-CoA:3-ketoacid-CoA transferase subunit A
mtu00330	Arginine and proline metabolism	1	mtu:Rv3375	amiD	amidase
mtu02024	Quorum sensing	1	mtu:Rv3921c		membrane protein insertase YidC
mtu00460	Cyanoamino acid metabolism	1	mtu:Rv0186	bglS	beta-glucosidase BglS
mtu00450	Selenocompound metabolism	1	mtu:Rv3913	trxB2	thioredoxin reductase
mtu00525	Acarbose and validamycin biosynthesis	1	mtu:Rv3468c	rmlB3	dTDP-glucose 4,6-dehydratase
mtu00051	Fructose and mannose metabolism	1	mtu:Rv0112	gca	GDP-mannose 4,6-dehydratase
mtu00643	Styrene degradation	1	mtu:Rv3375	amiD	amidase
mtu03018	RNA degradation	1	mtu:Rv3907c	pcnA	poly(A) polymerase PcnA
mtu00730	Thiamine metabolism	1	mtu:Rv2977c	thiL	thiamine-monophosphate kinase
mtu00592	alpha-Linolenic acid metabolism	1	mtu:Rv2790c	ltp1	lipid-transfer protein
mtu00562	Inositol phosphate metabolism	1	mtu:Rv0753c	mmsA	methylmalonate-semialdehyde dehydrogenase
