# Supplementary material for: Zinc limitation triggers anticipatory adaptations in Mycobacterium tuberculosis
Source: PLoS Pathog. 2021 May 14;17(5):e1009570. doi: 10.1371/journal.ppat.1009570 (PMC8121289; doi:10.1371/journal.ppat.1009570)
Supplement: S7 Table — (XLSX) [file ppat.1009570.s022.xlsx]

## Sheet: S7 Table
S7 Table. Assignment of DE genes downregulated in ZLM to KEGG pathways.
Pathway ID	Pathway	Number of Entries	Entry	Gene name	Definition
mtu01100	Metabolic pathways	70	mtu:Rv0129c	fbpC	diacylglycerol acyltransferase/mycolyltransferase Ag85C
mtu01100	Metabolic pathways	70	mtu:Rv0233	nrdB	ribonucleoside-diphosphate reductase subunit beta NrdB
mtu01100	Metabolic pathways	70	mtu:Rv0243	fadA2	acetyl-CoA acetyltransferase FadA
mtu01100	Metabolic pathways	70	mtu:Rv0570	nrdZ	vitamin B12-dependent ribonucleoside-diphosphate reductase
mtu01100	Metabolic pathways	70	mtu:Rv0573c	pncB2	nicotinic acid phosphoribosyltransferase PncB2
mtu01100	Metabolic pathways	70	mtu:Rv0694		mycofactocin system heme/flavin oxidoreductase MftD
mtu01100	Metabolic pathways	70	mtu:Rv0824c	desA1	acyl-ACP desaturase DesA
mtu01100	Metabolic pathways	70	mtu:Rv0864	moaC2	cyclic pyranopterin monophosphate synthase accessory protein
mtu01100	Metabolic pathways	70	mtu:Rv0886	fprB	ferredoxin/ferredoxin--NADP reductase
mtu01100	Metabolic pathways	70	mtu:Rv0896	gltA2	citrate synthase 1
mtu01100	Metabolic pathways	70	mtu:Rv0993	galU	UTP--glucose-1-phosphate uridylyltransferase
mtu01100	Metabolic pathways	70	mtu:Rv1077	cbs	cystathionine beta-synthase
mtu01100	Metabolic pathways	70	mtu:Rv1094	desA2	acyl-ACP desaturase DesA
mtu01100	Metabolic pathways	70	mtu:Rv1159	pimE	polyprenol-phosphate-mannose-dependent alpha-(1-2)-phosphatidylinositol pentamannoside mannosyltransferase
mtu01100	Metabolic pathways	70	mtu:Rv1159A		4a-hydroxytetrahydrobiopterin dehydratase
mtu01100	Metabolic pathways	70	mtu:Rv1161	narG	nitrate reductase subunit alpha
mtu01100	Metabolic pathways	70	mtu:Rv1164	narI	nitrate reductase subunit gamma
mtu01100	Metabolic pathways	70	mtu:Rv1305	atpE	ATP synthase subunit C
mtu01100	Metabolic pathways	70	mtu:Rv1310	atpD	ATP synthase subunit beta
mtu01100	Metabolic pathways	70	mtu:Rv1311	atpC	ATP synthase subunit epsilon
mtu01100	Metabolic pathways	70	mtu:Rv1322A		hypothetical protein
mtu01100	Metabolic pathways	70	mtu:Rv1451		protoheme IX farnesyltransferase
mtu01100	Metabolic pathways	70	mtu:Rv1475c	acn	iron-regulated aconitate hydratase
mtu01100	Metabolic pathways	70	mtu:Rv1594	nadA	quinolinate synthetase A
mtu01100	Metabolic pathways	70	mtu:Rv1596	nadC	nicotinate-nucleotide pyrophosphatase
mtu01100	Metabolic pathways	70	mtu:Rv1736c	narX	nitrate reductase-like protein NarX
mtu01100	Metabolic pathways	70	mtu:Rv1832	gcvB	glycine dehydrogenase
mtu01100	Metabolic pathways	70	mtu:Rv1843c	guaB1	inosine-5'-monophosphate dehydrogenase
mtu01100	Metabolic pathways	70	mtu:Rv1844c	gnd1	6-phosphogluconate dehydrogenase
mtu01100	Metabolic pathways	70	mtu:Rv2002	fabG3	3-alpha(or 20-beta)-hydroxysteroid dehydrogenase
mtu01100	Metabolic pathways	70	mtu:Rv2006	otsB1	trehalose-6-phosphate phosphatase OtsB
mtu01100	Metabolic pathways	70	mtu:Rv2131c	cysQ	3'(2'),5'-bisphosphate nucleotidase CysQ
mtu01100	Metabolic pathways	70	mtu:Rv2152c	murC	UDP-N-acetylmuramate--alanine ligase
mtu01100	Metabolic pathways	70	mtu:Rv2193	ctaE	cytochrome C oxidase subunit III
mtu01100	Metabolic pathways	70	mtu:Rv2194	qcrC	ubiquinol-cytochrome C reductase cytochrome subunit C
mtu01100	Metabolic pathways	70	mtu:Rv2195	qcrA	ubiquinol-cytochrome C reductase rieske iron-sulfur subunit
mtu01100	Metabolic pathways	70	mtu:Rv2196	qcrB	ubiquinol-cytochrome C reductase cytochrome subunit B
mtu01100	Metabolic pathways	70	mtu:Rv2200c	ctaC	cytochrome C oxidase subunit II
mtu01100	Metabolic pathways	70	mtu:Rv2244	acpM	meromycolate extension acyl carrier protein
mtu01100	Metabolic pathways	70	mtu:Rv2247	accD6	acetyl-/propionyl-CoA carboxylase subunit beta
mtu01100	Metabolic pathways	70	mtu:Rv2334	cysK1	O-acetylserine sulfhydrylase
mtu01100	Metabolic pathways	70	mtu:Rv2335	cysE	serine acetyltransferase
mtu01100	Metabolic pathways	70	mtu:Rv2349c	plcC	phospholipase C
mtu01100	Metabolic pathways	70	mtu:Rv2350c	plcB	membrane-associated phospholipase B
mtu01100	Metabolic pathways	70	mtu:Rv2524c	fas	fatty acid synthase
mtu01100	Metabolic pathways	70	mtu:Rv2747	argA	L-glutamate alpha-N-acetyltranferase
mtu01100	Metabolic pathways	70	mtu:Rv2780	ald	L-alanine dehydrogenase
mtu01100	Metabolic pathways	70	mtu:Rv2781c		oxidoreductase
mtu01100	Metabolic pathways	70	mtu:Rv3010c	pfkA	6-phosphofructokinase
mtu01100	Metabolic pathways	70	mtu:Rv3042c	serB2	phosphoserine phosphatase SerB
mtu01100	Metabolic pathways	70	mtu:Rv3051c	nrdE	ribonucleoside-diphosphate reductase subunit alpha
mtu01100	Metabolic pathways	70	mtu:Rv3130c	tgs1	diacyglycerol O-acyltransferase
mtu01100	Metabolic pathways	70	mtu:Rv3140	fadE23	acyl-CoA dehydrogenase FadE23
mtu01100	Metabolic pathways	70	mtu:Rv3149	nuoE	NADH-quinone oxidoreductase subunit E
mtu01100	Metabolic pathways	70	mtu:Rv3150	nuoF	NADH-quinone oxidoreductase subunit F
mtu01100	Metabolic pathways	70	mtu:Rv3151	nuoG	NADH-quinone oxidoreductase subunit G
mtu01100	Metabolic pathways	70	mtu:Rv3152	nuoH	NADH-quinone oxidoreductase subunit H
mtu01100	Metabolic pathways	70	mtu:Rv3153	nuoI	NADH-quinone oxidoreductase subunit I
mtu01100	Metabolic pathways	70	mtu:Rv3154	nuoJ	NADH-quinone oxidoreductase subunit J
mtu01100	Metabolic pathways	70	mtu:Rv3155	nuoK	NADH-quinone oxidoreductase subunit K
mtu01100	Metabolic pathways	70	mtu:Rv3156	nuoL	NADH-quinone oxidoreductase subunit L
mtu01100	Metabolic pathways	70	mtu:Rv3157	nuoM	NADH-quinone oxidoreductase subunit M
mtu01100	Metabolic pathways	70	mtu:Rv3158	nuoN	NADH-quinone oxidoreductase subunit N
mtu01100	Metabolic pathways	70	mtu:Rv3310	sapM	acid phosphatase
mtu01100	Metabolic pathways	70	mtu:Rv3371		diacyglycerol O-acyltransferase
mtu01100	Metabolic pathways	70	mtu:Rv3567c	hsaB	flavin-dependent monooxygenase reductase subunit HsaB
mtu01100	Metabolic pathways	70	mtu:Rv3582c	ispD	2-C-methyl-D-erythritol 4-phosphate cytidylyltransferase
mtu01100	Metabolic pathways	70	mtu:Rv3701c	egtD	histidine-specific methyltransferase EtgD
mtu01100	Metabolic pathways	70	mtu:Rv3702c	egtC	amidohydrolase EgtC
mtu01100	Metabolic pathways	70	mtu:Rv3734c	tgs2	diacyglycerol O-acyltransferase
mtu00190	Oxidative phosphorylation	20	mtu:Rv1305	atpE	ATP synthase subunit C
mtu00190	Oxidative phosphorylation	20	mtu:Rv1310	atpD	ATP synthase subunit beta
mtu00190	Oxidative phosphorylation	20	mtu:Rv1311	atpC	ATP synthase subunit epsilon
mtu00190	Oxidative phosphorylation	20	mtu:Rv1451		protoheme IX farnesyltransferase
mtu00190	Oxidative phosphorylation	20	mtu:Rv1622c	cydB	cytochrome D ubiquinol oxidase subunit II CydB
mtu00190	Oxidative phosphorylation	20	mtu:Rv2193	ctaE	cytochrome C oxidase subunit III
mtu00190	Oxidative phosphorylation	20	mtu:Rv2194	qcrC	ubiquinol-cytochrome C reductase cytochrome subunit C
mtu00190	Oxidative phosphorylation	20	mtu:Rv2195	qcrA	ubiquinol-cytochrome C reductase rieske iron-sulfur subunit
mtu00190	Oxidative phosphorylation	20	mtu:Rv2196	qcrB	ubiquinol-cytochrome C reductase cytochrome subunit B
mtu00190	Oxidative phosphorylation	20	mtu:Rv2200c	ctaC	cytochrome C oxidase subunit II
mtu00190	Oxidative phosphorylation	20	mtu:Rv3149	nuoE	NADH-quinone oxidoreductase subunit E
mtu00190	Oxidative phosphorylation	20	mtu:Rv3150	nuoF	NADH-quinone oxidoreductase subunit F
mtu00190	Oxidative phosphorylation	20	mtu:Rv3151	nuoG	NADH-quinone oxidoreductase subunit G
mtu00190	Oxidative phosphorylation	20	mtu:Rv3152	nuoH	NADH-quinone oxidoreductase subunit H
mtu00190	Oxidative phosphorylation	20	mtu:Rv3153	nuoI	NADH-quinone oxidoreductase subunit I
mtu00190	Oxidative phosphorylation	20	mtu:Rv3154	nuoJ	NADH-quinone oxidoreductase subunit J
mtu00190	Oxidative phosphorylation	20	mtu:Rv3155	nuoK	NADH-quinone oxidoreductase subunit K
mtu00190	Oxidative phosphorylation	20	mtu:Rv3156	nuoL	NADH-quinone oxidoreductase subunit L
mtu00190	Oxidative phosphorylation	20	mtu:Rv3157	nuoM	NADH-quinone oxidoreductase subunit M
mtu00190	Oxidative phosphorylation	20	mtu:Rv3158	nuoN	NADH-quinone oxidoreductase subunit N
mtu01110	Biosynthesis of secondary metabolites	19	mtu:Rv0243	fadA2	acetyl-CoA acetyltransferase FadA
mtu01110	Biosynthesis of secondary metabolites	19	mtu:Rv0896	gltA2	citrate synthase 1
mtu01110	Biosynthesis of secondary metabolites	19	mtu:Rv0993	galU	UTP--glucose-1-phosphate uridylyltransferase
mtu01110	Biosynthesis of secondary metabolites	19	mtu:Rv1451		protoheme IX farnesyltransferase
mtu01110	Biosynthesis of secondary metabolites	19	mtu:Rv1475c	acn	iron-regulated aconitate hydratase
mtu01110	Biosynthesis of secondary metabolites	19	mtu:Rv1832	gcvB	glycine dehydrogenase
mtu01110	Biosynthesis of secondary metabolites	19	mtu:Rv1843c	guaB1	inosine-5'-monophosphate dehydrogenase
mtu01110	Biosynthesis of secondary metabolites	19	mtu:Rv1844c	gnd1	6-phosphogluconate dehydrogenase
mtu01110	Biosynthesis of secondary metabolites	19	mtu:Rv2006	otsB1	trehalose-6-phosphate phosphatase OtsB
mtu01110	Biosynthesis of secondary metabolites	19	mtu:Rv2244	acpM	meromycolate extension acyl carrier protein
mtu01110	Biosynthesis of secondary metabolites	19	mtu:Rv2247	accD6	acetyl-/propionyl-CoA carboxylase subunit beta
mtu01110	Biosynthesis of secondary metabolites	19	mtu:Rv2334	cysK1	O-acetylserine sulfhydrylase
mtu01110	Biosynthesis of secondary metabolites	19	mtu:Rv2335	cysE	serine acetyltransferase
mtu01110	Biosynthesis of secondary metabolites	19	mtu:Rv2349c	plcC	phospholipase C
mtu01110	Biosynthesis of secondary metabolites	19	mtu:Rv2350c	plcB	membrane-associated phospholipase B
mtu01110	Biosynthesis of secondary metabolites	19	mtu:Rv2747	argA	L-glutamate alpha-N-acetyltranferase
mtu01110	Biosynthesis of secondary metabolites	19	mtu:Rv3010c	pfkA	6-phosphofructokinase
mtu01110	Biosynthesis of secondary metabolites	19	mtu:Rv3140	fadE23	acyl-CoA dehydrogenase FadE23
mtu01110	Biosynthesis of secondary metabolites	19	mtu:Rv3582c	ispD	2-C-methyl-D-erythritol 4-phosphate cytidylyltransferase
mtu01120	Microbial metabolism in diverse environments	15	mtu:Rv0243	fadA2	acetyl-CoA acetyltransferase FadA
mtu01120	Microbial metabolism in diverse environments	15	mtu:Rv0896	gltA2	citrate synthase 1
mtu01120	Microbial metabolism in diverse environments	15	mtu:Rv1161	narG	nitrate reductase subunit alpha
mtu01120	Microbial metabolism in diverse environments	15	mtu:Rv1164	narI	nitrate reductase subunit gamma
mtu01120	Microbial metabolism in diverse environments	15	mtu:Rv1322A		hypothetical protein
mtu01120	Microbial metabolism in diverse environments	15	mtu:Rv1475c	acn	iron-regulated aconitate hydratase
mtu01120	Microbial metabolism in diverse environments	15	mtu:Rv1736c	narX	nitrate reductase-like protein NarX
mtu01120	Microbial metabolism in diverse environments	15	mtu:Rv1844c	gnd1	6-phosphogluconate dehydrogenase
mtu01120	Microbial metabolism in diverse environments	15	mtu:Rv2131c	cysQ	3'(2'),5'-bisphosphate nucleotidase CysQ
mtu01120	Microbial metabolism in diverse environments	15	mtu:Rv2247	accD6	acetyl-/propionyl-CoA carboxylase subunit beta
mtu01120	Microbial metabolism in diverse environments	15	mtu:Rv2334	cysK1	O-acetylserine sulfhydrylase
mtu01120	Microbial metabolism in diverse environments	15	mtu:Rv2335	cysE	serine acetyltransferase
mtu01120	Microbial metabolism in diverse environments	15	mtu:Rv3010c	pfkA	6-phosphofructokinase
mtu01120	Microbial metabolism in diverse environments	15	mtu:Rv3042c	serB2	phosphoserine phosphatase SerB
mtu01120	Microbial metabolism in diverse environments	15	mtu:Rv3854c	ethA	monooxygenase EthA
mtu01130	Biosynthesis of antibiotics	15	mtu:Rv0243	fadA2	acetyl-CoA acetyltransferase FadA
mtu01130	Biosynthesis of antibiotics	15	mtu:Rv0896	gltA2	citrate synthase 1
mtu01130	Biosynthesis of antibiotics	15	mtu:Rv0993	galU	UTP--glucose-1-phosphate uridylyltransferase
mtu01130	Biosynthesis of antibiotics	15	mtu:Rv1077	cbs	cystathionine beta-synthase
mtu01130	Biosynthesis of antibiotics	15	mtu:Rv1475c	acn	iron-regulated aconitate hydratase
mtu01130	Biosynthesis of antibiotics	15	mtu:Rv1832	gcvB	glycine dehydrogenase
mtu01130	Biosynthesis of antibiotics	15	mtu:Rv1844c	gnd1	6-phosphogluconate dehydrogenase
mtu01130	Biosynthesis of antibiotics	15	mtu:Rv2244	acpM	meromycolate extension acyl carrier protein
mtu01130	Biosynthesis of antibiotics	15	mtu:Rv2247	accD6	acetyl-/propionyl-CoA carboxylase subunit beta
mtu01130	Biosynthesis of antibiotics	15	mtu:Rv2334	cysK1	O-acetylserine sulfhydrylase
mtu01130	Biosynthesis of antibiotics	15	mtu:Rv2747	argA	L-glutamate alpha-N-acetyltranferase
mtu01130	Biosynthesis of antibiotics	15	mtu:Rv3010c	pfkA	6-phosphofructokinase
mtu01130	Biosynthesis of antibiotics	15	mtu:Rv3042c	serB2	phosphoserine phosphatase SerB
mtu01130	Biosynthesis of antibiotics	15	mtu:Rv3140	fadE23	acyl-CoA dehydrogenase FadE23
mtu01130	Biosynthesis of antibiotics	15	mtu:Rv3582c	ispD	2-C-methyl-D-erythritol 4-phosphate cytidylyltransferase
mtu02010	ABC transporters	12	mtu:Rv0167	yrbE1A	membrane protein
mtu02010	ABC transporters	12	mtu:Rv0169	mce1A	Mce family protein Mce1A
mtu02010	ABC transporters	12	mtu:Rv0170	mce1B	Mce family protein Mce1B
mtu02010	ABC transporters	12	mtu:Rv0171	mce1C	Mce family protein Mce1C
mtu02010	ABC transporters	12	mtu:Rv0172	mce1D	Mce family protein Mce1D
mtu02010	ABC transporters	12	mtu:Rv0173	lprK	Mce family lipoprotein LprK
mtu02010	ABC transporters	12	mtu:Rv0174	mce1F	Mce family protein Mce1F
mtu02010	ABC transporters	12	mtu:Rv0655	mkl	ABC transporter ATP-binding protein
mtu02010	ABC transporters	12	mtu:Rv1620c	cydC	cytochrome biosyntheisis ABC transporter ATP-binding protein/permease CydC
mtu02010	ABC transporters	12	mtu:Rv1621c	cydD	cytochrome biosyntheisis ABC transporter ATP-binding protein/permease CydD
mtu02010	ABC transporters	12	mtu:Rv1970	lprM	Mce family lipoprotein LprM
mtu02010	ABC transporters	12	mtu:Rv1971	mce3F	Mce family protein Mce3F
mtu02020	Two-component system	10	mtu:Rv0243	fadA2	acetyl-CoA acetyltransferase FadA
mtu02020	Two-component system	10	mtu:Rv0981	mprA	two-component response regulator MrpA
mtu02020	Two-component system	10	mtu:Rv0982	mprB	two component histidine-protein kinase/phosphatase MprB
mtu02020	Two-component system	10	mtu:Rv1161	narG	nitrate reductase subunit alpha
mtu02020	Two-component system	10	mtu:Rv1164	narI	nitrate reductase subunit gamma
mtu02020	Two-component system	10	mtu:Rv1622c	cydB	cytochrome D ubiquinol oxidase subunit II CydB
mtu02020	Two-component system	10	mtu:Rv1736c	narX	nitrate reductase-like protein NarX
mtu02020	Two-component system	10	mtu:Rv3132c	devS	two component sensor histidine kinase DevS
mtu02020	Two-component system	10	mtu:Rv3133c	devR	two component transcriptional regulator DevR
mtu02020	Two-component system	10	mtu:Rv3246c	mtrA	two component DNA-binding response regulator MtrA
mtu01200	Carbon metabolism	10	mtu:Rv0243	fadA2	acetyl-CoA acetyltransferase FadA
mtu01200	Carbon metabolism	10	mtu:Rv0896	gltA2	citrate synthase 1
mtu01200	Carbon metabolism	10	mtu:Rv1322A		hypothetical protein
mtu01200	Carbon metabolism	10	mtu:Rv1475c	acn	iron-regulated aconitate hydratase
mtu01200	Carbon metabolism	10	mtu:Rv1832	gcvB	glycine dehydrogenase
mtu01200	Carbon metabolism	10	mtu:Rv1844c	gnd1	6-phosphogluconate dehydrogenase
mtu01200	Carbon metabolism	10	mtu:Rv2247	accD6	acetyl-/propionyl-CoA carboxylase subunit beta
mtu01200	Carbon metabolism	10	mtu:Rv2334	cysK1	O-acetylserine sulfhydrylase
mtu01200	Carbon metabolism	10	mtu:Rv2335	cysE	serine acetyltransferase
mtu01200	Carbon metabolism	10	mtu:Rv3042c	serB2	phosphoserine phosphatase SerB
mtu01230	Biosynthesis of amino acids	7	mtu:Rv0896	gltA2	citrate synthase 1
mtu01230	Biosynthesis of amino acids	7	mtu:Rv1077	cbs	cystathionine beta-synthase
mtu01230	Biosynthesis of amino acids	7	mtu:Rv1475c	acn	iron-regulated aconitate hydratase
mtu01230	Biosynthesis of amino acids	7	mtu:Rv2334	cysK1	O-acetylserine sulfhydrylase
mtu01230	Biosynthesis of amino acids	7	mtu:Rv2335	cysE	serine acetyltransferase
mtu01230	Biosynthesis of amino acids	7	mtu:Rv2747	argA	L-glutamate alpha-N-acetyltranferase
mtu01230	Biosynthesis of amino acids	7	mtu:Rv3042c	serB2	phosphoserine phosphatase SerB
mtu00630	Glyoxylate and dicarboxylate metabolism	6	mtu:Rv0243	fadA2	acetyl-CoA acetyltransferase FadA
mtu00630	Glyoxylate and dicarboxylate metabolism	6	mtu:Rv0896	gltA2	citrate synthase 1
mtu00630	Glyoxylate and dicarboxylate metabolism	6	mtu:Rv1322A		hypothetical protein
mtu00630	Glyoxylate and dicarboxylate metabolism	6	mtu:Rv1475c	acn	iron-regulated aconitate hydratase
mtu00630	Glyoxylate and dicarboxylate metabolism	6	mtu:Rv1832	gcvB	glycine dehydrogenase
mtu00630	Glyoxylate and dicarboxylate metabolism	6	mtu:Rv2247	accD6	acetyl-/propionyl-CoA carboxylase subunit beta
mtu01212	Fatty acid metabolism	6	mtu:Rv0243	fadA2	acetyl-CoA acetyltransferase FadA
mtu01212	Fatty acid metabolism	6	mtu:Rv0824c	desA1	acyl-ACP desaturase DesA
mtu01212	Fatty acid metabolism	6	mtu:Rv1094	desA2	acyl-ACP desaturase DesA
mtu01212	Fatty acid metabolism	6	mtu:Rv2247	accD6	acetyl-/propionyl-CoA carboxylase subunit beta
mtu01212	Fatty acid metabolism	6	mtu:Rv2524c	fas	fatty acid synthase
mtu01212	Fatty acid metabolism	6	mtu:Rv3140	fadE23	acyl-CoA dehydrogenase FadE23
mtu00910	Nitrogen metabolism	5	mtu:Rv1161	narG	nitrate reductase subunit alpha
mtu00910	Nitrogen metabolism	5	mtu:Rv1164	narI	nitrate reductase subunit gamma
mtu00910	Nitrogen metabolism	5	mtu:Rv1736c	narX	nitrate reductase-like protein NarX
mtu00910	Nitrogen metabolism	5	mtu:Rv1737c	narK2	nitrate/nitrite transporter
mtu00910	Nitrogen metabolism	5	mtu:Rv2781c		oxidoreductase
mtu00230	Purine metabolism	4	mtu:Rv0233	nrdB	ribonucleoside-diphosphate reductase subunit beta NrdB
mtu00230	Purine metabolism	4	mtu:Rv0570	nrdZ	vitamin B12-dependent ribonucleoside-diphosphate reductase
mtu00230	Purine metabolism	4	mtu:Rv1843c	guaB1	inosine-5'-monophosphate dehydrogenase
mtu00230	Purine metabolism	4	mtu:Rv3051c	nrdE	ribonucleoside-diphosphate reductase subunit alpha
mtu00280	Valine, leucine and isoleucine degradation	4	mtu:Rv0243	fadA2	acetyl-CoA acetyltransferase FadA
mtu00280	Valine, leucine and isoleucine degradation	4	mtu:Rv1322A		hypothetical protein
mtu00280	Valine, leucine and isoleucine degradation	4	mtu:Rv2247	accD6	acetyl-/propionyl-CoA carboxylase subunit beta
mtu00280	Valine, leucine and isoleucine degradation	4	mtu:Rv3140	fadE23	acyl-CoA dehydrogenase FadE23
mtu00061	Fatty acid biosynthesis	4	mtu:Rv0824c	desA1	acyl-ACP desaturase DesA
mtu00061	Fatty acid biosynthesis	4	mtu:Rv1094	desA2	acyl-ACP desaturase DesA
mtu00061	Fatty acid biosynthesis	4	mtu:Rv2247	accD6	acetyl-/propionyl-CoA carboxylase subunit beta
mtu00061	Fatty acid biosynthesis	4	mtu:Rv2524c	fas	fatty acid synthase
mtu00561	Glycerolipid metabolism	4	mtu:Rv0129c	fbpC	diacylglycerol acyltransferase/mycolyltransferase Ag85C
mtu00561	Glycerolipid metabolism	4	mtu:Rv3130c	tgs1	diacyglycerol O-acyltransferase
mtu00561	Glycerolipid metabolism	4	mtu:Rv3371		diacyglycerol O-acyltransferase
mtu00561	Glycerolipid metabolism	4	mtu:Rv3734c	tgs2	diacyglycerol O-acyltransferase
mtu00240	Pyrimidine metabolism	3	mtu:Rv0233	nrdB	ribonucleoside-diphosphate reductase subunit beta NrdB
mtu00240	Pyrimidine metabolism	3	mtu:Rv0570	nrdZ	vitamin B12-dependent ribonucleoside-diphosphate reductase
mtu00240	Pyrimidine metabolism	3	mtu:Rv3051c	nrdE	ribonucleoside-diphosphate reductase subunit alpha
mtu01210	2-Oxocarboxylic acid metabolism	3	mtu:Rv0896	gltA2	citrate synthase 1
mtu01210	2-Oxocarboxylic acid metabolism	3	mtu:Rv1475c	acn	iron-regulated aconitate hydratase
mtu01210	2-Oxocarboxylic acid metabolism	3	mtu:Rv2747	argA	L-glutamate alpha-N-acetyltranferase
mtu00640	Propanoate metabolism	3	mtu:Rv0243	fadA2	acetyl-CoA acetyltransferase FadA
mtu00640	Propanoate metabolism	3	mtu:Rv1322A		hypothetical protein
mtu00640	Propanoate metabolism	3	mtu:Rv2247	accD6	acetyl-/propionyl-CoA carboxylase subunit beta
mtu00564	Glycerophospholipid metabolism	3	mtu:Rv2349c	plcC	phospholipase C
mtu00564	Glycerophospholipid metabolism	3	mtu:Rv2350c	plcB	membrane-associated phospholipase B
mtu00564	Glycerophospholipid metabolism	3	mtu:Rv3842c	glpQ1	glycerophosphoryl diester phosphodiesterase
mtu00760	Nicotinate and nicotinamide metabolism	3	mtu:Rv0573c	pncB2	nicotinic acid phosphoribosyltransferase PncB2
mtu00760	Nicotinate and nicotinamide metabolism	3	mtu:Rv1594	nadA	quinolinate synthetase A
mtu00760	Nicotinate and nicotinamide metabolism	3	mtu:Rv1596	nadC	nicotinate-nucleotide pyrophosphatase
mtu00562	Inositol phosphate metabolism	3	mtu:Rv2349c	plcC	phospholipase C
mtu00562	Inositol phosphate metabolism	3	mtu:Rv2350c	plcB	membrane-associated phospholipase B
mtu00562	Inositol phosphate metabolism	3	mtu:Rv3310	sapM	acid phosphatase
mtu00260	Glycine, serine and threonine metabolism	3	mtu:Rv1077	cbs	cystathionine beta-synthase
mtu00260	Glycine, serine and threonine metabolism	3	mtu:Rv1832	gcvB	glycine dehydrogenase
mtu00260	Glycine, serine and threonine metabolism	3	mtu:Rv3042c	serB2	phosphoserine phosphatase SerB
mtu00920	Sulfur metabolism	3	mtu:Rv2131c	cysQ	3'(2'),5'-bisphosphate nucleotidase CysQ
mtu00920	Sulfur metabolism	3	mtu:Rv2334	cysK1	O-acetylserine sulfhydrylase
mtu00920	Sulfur metabolism	3	mtu:Rv2335	cysE	serine acetyltransferase
mtu00270	Cysteine and methionine metabolism	3	mtu:Rv1077	cbs	cystathionine beta-synthase
mtu00270	Cysteine and methionine metabolism	3	mtu:Rv2334	cysK1	O-acetylserine sulfhydrylase
mtu00270	Cysteine and methionine metabolism	3	mtu:Rv2335	cysE	serine acetyltransferase
mtu00620	Pyruvate metabolism	3	mtu:Rv0243	fadA2	acetyl-CoA acetyltransferase FadA
mtu00620	Pyruvate metabolism	3	mtu:Rv0694		mycofactocin system heme/flavin oxidoreductase MftD
mtu00620	Pyruvate metabolism	3	mtu:Rv2247	accD6	acetyl-/propionyl-CoA carboxylase subunit beta
mtu00860	Porphyrin and chlorophyll metabolism	2	mtu:Rv1451		protoheme IX farnesyltransferase
mtu00860	Porphyrin and chlorophyll metabolism	2	mtu:Rv3841	bfrB	bacterioferritin BfrB
mtu00900	Terpenoid backbone biosynthesis	2	mtu:Rv0243	fadA2	acetyl-CoA acetyltransferase FadA
mtu00900	Terpenoid backbone biosynthesis	2	mtu:Rv3582c	ispD	2-C-methyl-D-erythritol 4-phosphate cytidylyltransferase
mtu02024	Quorum sensing	2	mtu:Rv2349c	plcC	phospholipase C
mtu02024	Quorum sensing	2	mtu:Rv2350c	plcB	membrane-associated phospholipase B
mtu05152	Tuberculosis	2	mtu:Rv3310	sapM	acid phosphatase
mtu05152	Tuberculosis	2	mtu:Rv3763	lpqH	lipoprotein LpqH
mtu00790	Folate biosynthesis	2	mtu:Rv0864	moaC2	cyclic pyranopterin monophosphate synthase accessory protein
mtu00790	Folate biosynthesis	2	mtu:Rv1159A		4a-hydroxytetrahydrobiopterin dehydratase
mtu00030	Pentose phosphate pathway	2	mtu:Rv1844c	gnd1	6-phosphogluconate dehydrogenase
mtu00030	Pentose phosphate pathway	2	mtu:Rv3010c	pfkA	6-phosphofructokinase
mtu00071	Fatty acid degradation	2	mtu:Rv0243	fadA2	acetyl-CoA acetyltransferase FadA
mtu00071	Fatty acid degradation	2	mtu:Rv3140	fadE23	acyl-CoA dehydrogenase FadE23
mtu00052	Galactose metabolism	2	mtu:Rv0993	galU	UTP--glucose-1-phosphate uridylyltransferase
mtu00052	Galactose metabolism	2	mtu:Rv3010c	pfkA	6-phosphofructokinase
mtu00340	Histidine metabolism	2	mtu:Rv3701c	egtD	histidine-specific methyltransferase EtgD
mtu00340	Histidine metabolism	2	mtu:Rv3702c	egtC	amidohydrolase EgtC
mtu01040	Biosynthesis of unsaturated fatty acids	2	mtu:Rv0824c	desA1	acyl-ACP desaturase DesA
mtu01040	Biosynthesis of unsaturated fatty acids	2	mtu:Rv1094	desA2	acyl-ACP desaturase DesA
mtu00680	Methane metabolism	2	mtu:Rv3010c	pfkA	6-phosphofructokinase
mtu00680	Methane metabolism	2	mtu:Rv3042c	serB2	phosphoserine phosphatase SerB
mtu00020	Citrate cycle (TCA cycle)	2	mtu:Rv0896	gltA2	citrate synthase 1
mtu00020	Citrate cycle (TCA cycle)	2	mtu:Rv1475c	acn	iron-regulated aconitate hydratase
mtu04122	Sulfur relay system	2	mtu:Rv0864	moaC2	cyclic pyranopterin monophosphate synthase accessory protein
mtu04122	Sulfur relay system	2	mtu:Rv3206c	moeB1	adenylyltransferase/sulfurtransferase MoeZ
mtu00500	Starch and sucrose metabolism	2	mtu:Rv0993	galU	UTP--glucose-1-phosphate uridylyltransferase
mtu00500	Starch and sucrose metabolism	2	mtu:Rv2006	otsB1	trehalose-6-phosphate phosphatase OtsB
mtu00565	Ether lipid metabolism	2	mtu:Rv2349c	plcC	phospholipase C
mtu00565	Ether lipid metabolism	2	mtu:Rv2350c	plcB	membrane-associated phospholipase B
mtu03060	Protein export	1	mtu:Rv2094c	tatA	Sec-independent protein translocase membrane-bound protein TatA
mtu00984	Steroid degradation	1	mtu:Rv3567c	hsaB	flavin-dependent monooxygenase reductase subunit HsaB
mtu00430	Taurine and hypotaurine metabolism	1	mtu:Rv2780	ald	L-alanine dehydrogenase
mtu00571	Lipoarabinomannan (LAM) biosynthesis	1	mtu:Rv1159	pimE	polyprenol-phosphate-mannose-dependent alpha-(1-2)-phosphatidylinositol pentamannoside mannosyltransferase
mtu00051	Fructose and mannose metabolism	1	mtu:Rv3010c	pfkA	6-phosphofructokinase
mtu00040	Pentose and glucuronate interconversions	1	mtu:Rv0993	galU	UTP--glucose-1-phosphate uridylyltransferase
mtu03070	Bacterial secretion system	1	mtu:Rv2094c	tatA	Sec-independent protein translocase membrane-bound protein TatA
mtu00362	Benzoate degradation	1	mtu:Rv0243	fadA2	acetyl-CoA acetyltransferase FadA
mtu00572	Arabinogalactan biosynthesis	1	mtu:Rv0129c	fbpC	diacylglycerol acyltransferase/mycolyltransferase Ag85C
mtu00220	Arginine biosynthesis	1	mtu:Rv2747	argA	L-glutamate alpha-N-acetyltranferase
mtu03050	Proteasome	1	mtu:Rv2115c	mpa	proteasome-associated ATPase
mtu00903	Limonene and pinene degradation	1	mtu:Rv2740	ephG	epoxide hydrolase
mtu00310	Lysine degradation	1	mtu:Rv0243	fadA2	acetyl-CoA acetyltransferase FadA
mtu00983	Drug metabolism - other enzymes	1	mtu:Rv1843c	guaB1	inosine-5'-monophosphate dehydrogenase
mtu00520	Amino sugar and nucleotide sugar metabolism	1	mtu:Rv0993	galU	UTP--glucose-1-phosphate uridylyltransferase
mtu00380	Tryptophan metabolism	1	mtu:Rv0243	fadA2	acetyl-CoA acetyltransferase FadA
mtu00627	Aminobenzoate degradation	1	mtu:Rv3854c	ethA	monooxygenase EthA
mtu00072	Synthesis and degradation of ketone bodies	1	mtu:Rv0243	fadA2	acetyl-CoA acetyltransferase FadA
mtu00550	Peptidoglycan biosynthesis	1	mtu:Rv2152c	murC	UDP-N-acetylmuramate--alanine ligase
mtu00480	Glutathione metabolism	1	mtu:Rv1844c	gnd1	6-phosphogluconate dehydrogenase
mtu00250	Alanine, aspartate and glutamate metabolism	1	mtu:Rv2780	ald	L-alanine dehydrogenase
mtu00471	D-Glutamine and D-glutamate metabolism	1	mtu:Rv2152c	murC	UDP-N-acetylmuramate--alanine ligase
mtu00650	Butanoate metabolism	1	mtu:Rv0243	fadA2	acetyl-CoA acetyltransferase FadA
mtu00010	Glycolysis / Gluconeogenesis	1	mtu:Rv3010c	pfkA	6-phosphofructokinase
