# Supplementary material for: Zinc limitation triggers anticipatory adaptations in Mycobacterium tuberculosis
Source: PLoS Pathog. 2021 May 14;17(5):e1009570. doi: 10.1371/journal.ppat.1009570 (PMC8121289; doi:10.1371/journal.ppat.1009570)
Supplement: S8 Table — (XLSX) [file ppat.1009570.s023.xlsx]

## Sheet: S8 Table
S8 Table. Features detected from LC-MS analysis and identified as Mtb lipids by cross-referencing with Mtb LipidDB. Input mass is the median m/z detected for that feature across all samples (ZRM, n=3 and ZLM, n=3). Matched mass is the m/z of the lipid from LipidDB that matches the m/z of the input mass within the parameters defined. Delta is the difference in m/z between the input and matched mas…
Input Mass	Matched Mass	Delta	Lipid Class (LipidDB)	Selected lipid classes	Formula	Ion	log2FC	qvalue	ZRM_mean	ZRM_s.d.	ZLM_mean	ZLM_s.d.
1323.94	1323.94	0.0031	Ac1PIM1(C56)	AcPIM	C71H136O19P	[M+H]+	-3.40898	0.00561719	66094.3	5043.28	6222.41	4863.67
1571.93	1571.92	0.0077	Ac1PIM3(51:3)	AcPIM	C78H140O29P	[M+H]+	5.06362	0.00906188	0	0	63439.8	2669.8
1563.96	1563.95	0.009	Ac1PIM3(C50)	AcPIM	C77H144O29P	[M+H]+	-1.10991	0.010339	46388.7	2460.88	21492.9	3498.12
1561.93	1561.94	0.0039	Ac1PIM3(50:1)	AcPIM	C77H142O29P	[M+H]+	5.04513	0.0106717	0	0	62631.9	3494.74
1483.98	1483.98	0.0018	Ac1PIM2(56:1)	AcPIM	C77H144O24P	[M+H]+	-4.59625	0.0116498	45885	2967.4	0	0
1547.92	1547.92	0.003	Ac1PIM3(49:1)	AcPIM	C76H140O29P	[M+H]+	5.82593	0.0119902	0	0	107607	7290.91
1479.95	1479.95	0.0001	Ac1PIM2(56:3)	AcPIM	C77H140O24P	[M+H]+	-1.43062	0.0129789	40846.4	3345.91	15152.9	4540.62
1583.91	1583.92	0.0075	Ac1PIM3(52:4)	AcPIM	C79H140O29P	[M+H]+	1.8402	0.0131669	12120.5	5657.53	43398.6	4544.27
2090.19	2090.19	0.0087	Ac2PIM5(64:4)	AcPIM	C103H182O40P	[M+H]+	-2.30503	0.0154828	27910.1	4471.22	5647.8	4175.42
1485.99	1485.99	0.0013	Ac1PIM2(C56)	AcPIM	C77H146O24P	[M+H]+	-1.98109	0.0160218	22429.5	2779.08	5681.35	1189.24
1559.93	1559.92	0.0046	Ac1PIM3(50:2)	AcPIM	C77H140O29P	[M+H]+	4.57626	0.0191152	0	0	45253.4	5902.29
2088.18	2088.18	0.0027	Ac2PIM5(64:5)	AcPIM	C103H180O40P	[M+H]+	-1.46141	0.0201991	185221	26511.3	67260.7	13616.7
1415.92	1415.92	0.0077	Ac1PIM2(C51)	AcPIM	C72H136O24P	[M+H]+	-1.33349	0.020866	64093.3	8877.13	25432.7	4470.8
1497.99	1497.99	0.0082	Ac1PIM2(57:1)	AcPIM	C78H146O24P	[M+H]+	-1.33584	0.0295759	112235	16343.6	44463.2	3364.1
1481.96	1481.96	0.0014	Ac1PIM2(56:2)	AcPIM	C77H142O24P	[M+H]+	-1.30299	0.0306408	43999.2	8786.93	17832.3	6676.58
1457.97	1457.96	0.0042	Ac1PIM2(C54)	AcPIM	C75H142O24P	[M+H]+	-1.10728	0.0331486	91097.9	4216.77	42284.6	14146.3
1742.09	1742.09	0.0033	Ac2PIM3(62:2)	AcPIM	C89H162O30P	[M+H]+	-1.8997	0.0338007	17002.3	4628.73	3924.29	3757.11
1483.97	1483.98	0.0039	Ac1PIM2(56:1)	AcPIM	C77H144O24P	[M+H]+	-1.53754	0.0350398	33309	4482.01	11474	7845.05
1557.9	1557.91	0.0018	Ac1PIM3(50:3)	AcPIM	C77H138O29P	[M+H]+	-3.89927	0.0385322	30287	8874.55	765.174	1325.32
1684.1	1684.1	0.0015	Ac2PIM2(70:6)	AcPIM	C91H160O25P	[M+H]+	-1.82381	0.0390715	14430.8	3839.55	3443.99	4068.03
2324.34	2324.34	0.0056	Ac2PIM6(69:3)	AcPIM	C114H204O45P	[M+H]+	-3.21172	0.039114	21555.6	6397.72	1694.36	1532.29
1433.86	1433.87	0.0051	Ac1PIM2(53:5)	AcPIM	C74H130O24P	[M+H]+	1.39286	0.0391286	11373.1	5375.01	29865.6	7270.2
1477.94	1477.93	0.0091	Ac1PIM2(56:4)	AcPIM	C77H138O24P	[M+H]+	-1.35603	0.039877	107950	24209.6	42171.3	10026.4
1592.03	1592.04	0.0094	Ac2PIM2(63:3)	AcPIM	C84H152O25P	[M+H]+	-1.61798	0.0405272	32239.6	7863.1	9871.04	8574.34
1578.02	1578.02	0.0007	Ac2PIM2(62:3)	AcPIM	C83H150O25P	[M+H]+	-1.45776	0.0413609	53854.7	12115.5	19606.2	3647.82
1545.9	1545.91	0.0074	Ac1PIM3(49:2)	AcPIM	C76H138O29P	[M+H]+	-3.53738	0.0435617	26718.1	8949.11	1036.52	1795.31
1533.9	1533.91	0.0066	Ac1PIM3(48:1)	AcPIM	C75H138O29P	[M+H]+	-1.98044	0.0453311	56369.8	13342.8	13652.5	18571.2
1486	1485.99	0.0017	Ac1PIM2(C56)	AcPIM	C77H146O24P	[M+H]+	-1.11941	0.0458719	205722	47867.8	94690.6	38453.3
1718.08	1718.09	0.0042	Ac2PIM3(C60)	AcPIM	C87H162O30P	[M+H]+	-1.99184	0.0465959	17972.9	6171.43	3254.07	5636.22
1732.18	1732.19	0.0073	Ac2PIM2(73:3)	AcPIM	C94H172O25P	[M+H]+	-1.38663	0.048746	95630.4	25741.1	36574.6	11155.3
1348.42	1348.42	0.006	Alpha-MA(C)	Alpha MA	C93H183O3	[M+H]+	5.50135	0.00162223	1580.06	1373.63	100215	2219.12
1180.23	1180.23	0.0013	Alpha-MA(C)	Alpha MA	C81H159O3	[M+H]+	-2.8304	0.00505259	846456	26165.8	119006	10187.8
1166.21	1166.21	0.0016	Alpha-MA(C)	Alpha MA	C80H157O3	[M+H]+	-3.00605	0.00584407	1.3781e+06	104685	171542	78360.4
1124.16	1124.17	0.0024	Alpha-MA(C)	Alpha MA	C77H151O3	[M+H]+	-1.19441	0.00776859	194297	11659.7	84901.2	12000.4
1152.2	1152.2	0.0018	Alpha-MA(C)	Alpha MA	C79H155O3	[M+H]+	-1.71451	0.0110233	86739.3	8523.89	26429.9	5299.93
1208.26	1208.26	0.0023	Alpha-MA(C)	Alpha MA	C83H163O3	[M+H]+	-5.77681	0.0116591	1.36229e+06	88551.6	24847.2	6053.54
1096.13	1096.13	0.003	Alpha-MA(C)	Alpha MA	C75H147O3	[M+H]+	-1.68246	0.0118603	100041	9838.01	31167.8	5491.34
1152.2	1152.2	0.0013	Alpha-MA(C)	Alpha MA	C79H155O3	[M+H]+	-2.55115	0.0133957	154621	14385.3	26381.3	4406.46
1138.18	1138.18	0.0009	Alpha-MA(C)	Alpha MA	C78H153O3	[M+H]+	-1.79885	0.0194904	2.14253e+06	261930	615770	79957.5
1110.15	1110.15	0.0012	Alpha-MA(C)	Alpha MA	C76H149O3	[M+H]+	-1.25557	0.0211198	1.13249e+06	100649	474318	10197.3
1082.12	1082.12	0.0008	Alpha-MA(C)	Alpha MA	C74H145O3	[M+H]+	-1.24359	0.0231273	159310	16377.2	67279.6	2633.23
1334.4	1334.4	0.0053	Alpha-MA(C)	Alpha MA	C92H181O3	[M+H]+	-3.08877	0.0251227	22760.2	5475.51	1410.59	2443.21
1152.2	1152.2	0.0017	Alpha-MA(C)	Alpha MA	C79H155O3	[M+H]+	-2.80794	0.0271537	222664	38296.7	31796.3	2190.91
1264.32	1264.32	0.0009	Alpha-MA(C)	Alpha MA	C87H171O3	[M+H]+	-1.16527	0.0360063	190628	39162.3	84997.1	24292.5
1236.29	1236.29	0.002	Alpha-MA(C)	Alpha MA	C85H167O3	[M+H]+	-2.29258	0.0361584	106752	23717.1	21789	2958.98
1208.26	1208.26	0.0013	Alpha-MA(C)	Alpha MA	C83H163O3	[M+H]+	-2.34625	0.036244	53992.7	11897.9	10618	878.881
1264.32	1264.32	0.0037	Alpha-MA(C)	Alpha MA	C87H171O3	[M+H]+	-2.05433	0.0424023	59315.3	14463.3	14280.7	1015.85
1348.42	1348.42	0.001	Alpha-MA(C)	Alpha MA	C93H183O3	[M+H]+	-2.46134	0.0485358	37164.4	14444.9	5483.58	9497.84
1436.05	1436.06	0.0079	CL(70:1)	CL	C79H153O17P	[M+H]+	-1.01405	0.00473133	1.92679e+06	67184.2	954058	67839.7
1474.07	1474.07	0.0066	CL(73:3)	CL	C82H155O17P	[M+H]+	-3.41862	0.00509227	20284.7	320.275	0	0
1436.05	1436.06	0.0089	CL(70:1)	CL	C79H153O17P	[M+H]+	-1.8722	0.0109451	299417	20477.8	81788.1	7325.98
1391.99	1392	0.0018	CL(67:2)	CL	C76H145O17P	[M+H]+	-1.41567	0.0131883	1.69028e+06	102611	633579	173849
1415.99	1416	0.0031	CL(69:4)	CL	C78H145O17P	[M+H]+	-1.12384	0.0138047	775440	37428.6	355826	4314.15
1418.01	1418.01	0.0019	CL(69:3)	CL	C78H147O17P	[M+H]+	-1.20675	0.0152541	2.024e+06	214761	876886	226225
1438.07	1438.07	0.0063	CL(C70)	CL	C79H155O17P	[M+H]+	-1.40679	0.0152649	115733	14528.1	43648.7	12844.6
1396.03	1396.03	0.0009	CL(C67)	CL	C76H149O17P	[M+H]+	-1.17133	0.0159725	36184.3	3394.05	16066.2	1504.15
1446.04	1446.04	0.0002	CL(71:3)	CL	C80H151O17P	[M+H]+	-2.79258	0.0161744	29825.5	5563.22	3672.33	4663.32
1408.02	1408.03	0.0014	CL(68:1)	CL	C77H149O17P	[M+H]+	-1.24597	0.017549	1.11382e+06	87673.9	469612	18449.1
1446.03	1446.04	0.0089	CL(71:3)	CL	C80H151O17P	[M+H]+	-1.42697	0.0178715	1.9977e+06	154629	742968	12115.6
1365.98	1365.98	0.0039	CL(65:1)	CL	C74H143O17P	[M+H]+	-1.38954	0.0179662	26086.2	3491.76	9956.74	2054.34
1448.06	1448.06	0.0015	CL(71:2)	CL	C80H153O17P	[M+H]+	-1.25939	0.0188068	923828	104625	385902	127526
1418.02	1418.01	0.0094	CL(69:3)	CL	C78H147O17P	[M+H]+	2.39779	0.0193087	4693.66	4068.53	28067.7	5632.57
1430.01	1430.01	0.0029	CL(70:4)	CL	C79H147O17P	[M+H]+	-1.19303	0.0216421	1.08792e+06	108992	475839	26007.7
1430.02	1430.01	0.008	CL(70:4)	CL	C79H147O17P	[M+H]+	-1.21695	0.0220394	71042.1	8867.55	30561.8	3576.46
1387.96	1387.96	0.0021	CL(67:4)	CL	C76H141O17P	[M+H]+	-1.224	0.0260104	18615.3	3027.45	7969.09	2896.4
1444.03	1444.03	0.0011	CL(71:4)	CL	C80H149O17P	[M+H]+	-1.20571	0.0263768	4.28357e+06	476674	1.85716e+06	42858.4
1420.02	1420.03	0.0038	CL(69:2)	CL	C78H149O17P	[M+H]+	-1.37734	0.0263831	108399	4942.59	41725.8	15761.5
1432.03	1432.03	0.0048	CL(70:3)	CL	C79H149O17P	[M+H]+	1.59567	0.0287218	25154.7	9482.14	76026.2	15970.2
1464.09	1464.09	0.0015	CL(72:1)	CL	C81H157O17P	[M+H]+	-1.23841	0.0310713	1.49683e+06	274065	634417	266857
1732.4	1732.4	0.0006	CL(C91)	CL	C100H197O17P	[M+H]+	-4.56457	0.0324558	44888.2	10890.1	0	0
1408.02	1408.03	0.0047	CL(68:1)	CL	C77H149O17P	[M+H]+	-5.59047	0.0328718	91403.2	22455.4	0	0
1502.11	1502.1	0.0043	CL(75:3)	CL	C84H159O17P	[M+H]+	-4.81687	0.0340442	63682.2	16331	994.768	1722.99
1476.08	1476.09	0.0078	CL(73:2)	CL	C82H157O17P	[M+H]+	-1.11322	0.0496827	25286.3	5949.71	11688.8	2432.58
681.633	681.639	0.0062	DG(C40)	DG	C43H85O5	[M+H]+	3.6199	0.00386923	697.347	1207.84	24121.1	825.837
541.481	541.483	0.002	DG(C30)	DG	C33H65O5	[M+H]+	1.70189	0.00633565	36874.7	6564.62	119963	7893.64
621.552	621.545	0.007	DG(36:2)	DG	C39H73O5	[M+H]+	-1.53702	0.00847771	8.28192e+06	444939	2.85393e+06	204373
595.53	595.53	0.0001	DG(34:1)	DG	C37H71O5	[M+H]+	-1.53156	0.00904474	7.17621e+06	602023	2.48226e+06	542033
623.554	623.561	0.0068	DG(36:1)	DG	C39H75O5	[M+H]+	-2.88609	0.00911245	19400.2	1761.45	2624.27	961.878
525.449	525.451	0.0023	DG(29:1)	DG	C32H61O5	[M+H]+	1.82565	0.0142694	48684.4	5152.59	172570	15602.4
569.514	569.514	0.0001	DG(C32)	DG	C35H69O5	[M+H]+	-1.81736	0.0142764	1.54362e+06	197739	437986	118937
735.686	735.686	0.0004	DG(44:1)	DG	C47H91O5	[M+H]+	-3.30096	0.0151671	71113.4	8749.19	7215.44	2959.48
597.536	597.545	0.0097	DG(C34)	DG	C37H73O5	[M+H]+	-1.46704	0.0169299	653802	52664.6	236496	87104.7
639.599	639.592	0.0071	DG(C37)	DG	C40H79O5	[M+H]+	-1.33028	0.0173214	1.14908e+06	132677	456976	64306.6
733.667	733.67	0.0038	DG(44:2)	DG	C47H89O5	[M+H]+	-1.08655	0.0194936	116086	14659.2	54663.2	13195.2
555.499	555.498	0.0003	DG(C31)	DG	C34H67O5	[M+H]+	-2.28089	0.0200759	64659.7	11871.3	13305	6606.11
733.673	733.67	0.0022	DG(44:2)	DG	C47H89O5	[M+H]+	-3.91805	0.0206145	30209.4	5043.14	733.798	1270.98
707.658	707.655	0.0035	DG(42:1)	DG	C45H87O5	[M+H]+	-4.62958	0.0214393	109125	17594.6	3776.09	3303.59
677.604	677.608	0.0042	DG(40:2)	DG	C43H81O5	[M+H]+	-1.71929	0.0216496	211365	17515.2	64191	34871.5
553.492	553.483	0.009	DG(31:1)	DG	C34H65O5	[M+H]+	-3.45515	0.0239887	20804.9	3586.4	0	0
611.555	611.561	0.0059	DG(C35)	DG	C38H75O5	[M+H]+	3.05363	0.0244831	8609.5	2673.12	71484.6	12460.6
527.459	527.467	0.0078	DG(C29)	DG	C32H63O5	[M+H]+	3.69461	0.025305	2367.98	2548.33	38846.6	8239.25
637.579	637.577	0.0024	DG(37:1)	DG	C40H77O5	[M+H]+	-2.08978	0.0267876	202396	34077.8	47546.3	7631.88
681.633	681.639	0.0064	DG(C40)	DG	C43H85O5	[M+H]+	1.2831	0.0276594	215251	62559.9	523839	95685.3
693.642	693.639	0.0027	DG(41:1)	DG	C44H85O5	[M+H]+	-4.37829	0.0290787	42578.6	9459.46	782.708	1355.69
565.478	565.483	0.0041	DG(32:2)	DG	C35H65O5	[M+H]+	-1.97984	0.0349114	22357.6	5006.88	5668.05	1419.14
639.586	639.592	0.0058	DG(C37)	DG	C40H79O5	[M+H]+	-1.0797	0.0370992	155353	8470.23	73501.4	26592.2
621.548	621.545	0.0031	DG(36:2)	DG	C39H73O5	[M+H]+	-1.24888	0.0391041	143024	12800.6	60180.9	30183
581.516	581.514	0.0026	DG(33:1)	DG	C36H69O5	[M+H]+	-1.19613	0.0400806	118916	23226	51900.1	7287.76
1254.26	1254.27	0.0042	DIMB(C84)	DIM A/B	C84H165O5	[M+H]+	1.75547	0.00535734	30939.7	5964.74	104464	5014.36
1478.51	1478.52	0.0093	DIMB(C100)	DIM A/B	C100H197O5	[M+H]+	-1.34616	0.0130625	137674	7171.24	54152.4	1112.92
1212.22	1212.22	0.0018	DIMB(C81)	DIM A/B	C81H159O5	[M+H]+	-1.63194	0.0132241	151200	18470.1	48785.5	13854.1
1214.23	1214.23	0.0085	DIMA(C81)	DIM A/B	C81H161O5	[M+H]+	-1.74939	0.0153825	58237.5	8312.37	17321.4	6016.93
1254.26	1254.27	0.002	DIMB(C84)	DIM A/B	C84H165O5	[M+H]+	-1.39597	0.0154794	315657	31801.4	119946	13971.7
1464.51	1464.5	0.0082	DIMB(C99)	DIM A/B	C99H195O5	[M+H]+	-1.58594	0.0156854	133357	9756.16	44422.2	1421.68
1282.3	1282.3	0.0015	DIMB(C86)	DIM A/B	C86H169O5	[M+H]+	-4.77083	0.0159404	1.36398e+06	145392	49962.6	19213.7
1352.36	1352.37	0.0096	DIMB(C91)	DIM A/B	C91H179O5	[M+H]+	1.31732	0.0161133	337266	77292.4	840475	106291
1310.32	1310.33	0.0041	DIMB(C88)	DIM A/B	C88H173O5	[M+H]+	5.07379	0.016148	10350	848.558	348583	35793.1
1212.21	1212.22	0.0089	DIMB(C81)	DIM A/B	C81H159O5	[M+H]+	-2.63632	0.0172415	59260	6686.41	9531.27	1453.24
1284.3	1284.31	0.0084	DIMA(C86)	DIM A/B	C86H171O5	[M+H]+	-4.72088	0.0174455	619308	73632.3	23484.4	9204.23
1466.51	1466.52	0.0056	DIMA(C99)	DIM A/B	C99H197O5	[M+H]+	-1.44942	0.0239775	96915.9	11139.3	35487.5	1518.12
1394.42	1394.42	0.0062	DIMB(C94)	DIM A/B	C94H185O5	[M+H]+	5.12549	0.0241288	2251.24	2320.59	100660	17885.2
1226.23	1226.23	0.0039	DIMB(C82)	DIM A/B	C82H161O5	[M+H]+	2.21141	0.0252232	9343.04	5222.16	43270.2	9431.44
1296.31	1296.31	0.0002	DIMB(C87)	DIM A/B	C87H171O5	[M+H]+	-1.41824	0.0273933	241696	31087	90434.7	2909.43
1282.29	1282.3	0.0044	DIMB(C86)	DIM A/B	C86H169O5	[M+H]+	1.98621	0.0363547	47768.6	8301.78	189257	41462.2
1310.33	1310.33	0.0027	DIMB(C88)	DIM A/B	C88H173O5	[M+H]+	-1.05453	0.0425955	2.40836e+06	512927	1.15952e+06	280817
1314.24	1314.25	0.0097	GMM(Alpha-MA)(C79)	GMM	C85H165O8	[M+H]+	-1.6859	0.002523	47805	1384.97	14858.2	1251.5
1332.27	1332.26	0.006	GMM(methoxy-MA)(C79)	GMM	C85H167O9	[M+H]+	1.93716	0.00580809	18046.6	4447.01	69109.6	4376.93
1342.27	1342.28	0.0086	GMM(Alpha-MA)(C81)	GMM	C87H169O8	[M+H]+	-4.87955	0.00612709	134051	7314.91	4553.83	3317.66
1342.27	1342.28	0.0096	GMM(Alpha-MA)(C81)	GMM	C87H169O8	[M+H]+	-2.23543	0.00821747	41008.4	3526.4	8708.44	2378
1262.18	1262.18	0.0003	GMM(methoxy-MA)(C74)	GMM	C80H157O9	[M+H]+	-3.43735	0.0114817	32593.9	4647.53	1744.14	3020.94
1316.23	1316.23	0.0023	GMM(keto-MA)(C78)	GMM	C84H163O9	[M+H]+	-3.41232	0.0116491	27136.1	3758.01	1284.15	2224.22
1344.3	1344.3	0.0052	GMM(Alpha-MA(monoenoic or monocyclopropanoic)(C81)	GMM	C87H171O8	[M+H]+	-4.00559	0.0144386	31473.5	3828.76	694.831	1203.48
1372.33	1372.33	0.0017	GMM(Alpha-MA(monoenoic or monocyclopropanoic)(C83)	GMM	C89H175O8	[M+H]+	3.58476	0.0221006	0	0	22760.4	3566.3
1274.19	1274.18	0.0031	GMM(keto-MA)(C75)	GMM	C81H157O9	[M+H]+	-2.38048	0.0294751	19698.2	5605.94	2518.3	4361.82
1384.33	1384.33	0.0039	GMM(Alpha-MA)(C84)	GMM	C90H175O8	[M+H]+	1.62995	0.031105	7713.14	3467.62	23872.3	5445.59
1304.22	1304.23	0.0059	GMM(methoxy-MA)(C77)	GMM	C83H163O9	[M+H]+	-4.63483	0.035328	47128.5	12460	0	0
1374.31	1374.31	0.0006	GMM(methoxy-MA)(C82)	GMM	C88H173O9	[M+H]+	1.09402	0.0432997	34037.8	16251.6	72659.8	9869.92
1276.19	1276.2	0.0076	GMM(methoxy-MA)(C75)	GMM	C81H159O9	[M+H]+	-3.99677	0.0496213	30283.6	11244.1	0	0
1238.26	1238.27	0.0096	Keto-MA(C84)	Keto MA	C84H165O4	[M+H]+	-1.09637	0.00466519	305057	11445.7	142673	10227
1336.37	1336.38	0.0099	Keto-MA(C91)	Keto MA	C91H179O4	[M+H]+	4.41954	0.00745223	0	0	40595.1	1219.57
1098.11	1098.11	0.0026	Keto-MA(C74)	Keto MA	C74H145O4	[M+H]+	-1.29914	0.00761875	64242.7	4169.8	26106.2	3294.55
1112.13	1112.13	0.0015	Keto-MA(C75)	Keto MA	C75H147O4	[M+H]+	-1.20527	0.00905212	419442	29609.6	181907	29223.8
1210.24	1210.24	0.001	Keto-MA(C82)	Keto MA	C82H161O4	[M+H]+	2.00628	0.0108045	28397.7	2882.41	114086	7980.81
1280.31	1280.32	0.0039	Keto-MA(C87)	Keto MA	C87H171O4	[M+H]+	2.39862	0.0127551	38857	9054.62	204893	21337.5
1196.22	1196.22	0.0068	Keto-MA(C81)	Keto MA	C81H159O4	[M+H]+	-1.80735	0.013693	4.99086e+06	638011	1.42596e+06	418313
1252.29	1252.29	0.0005	Keto-MA(C85)	Keto MA	C85H167O4	[M+H]+	-2.03398	0.0149253	3.25262e+06	334760	794227	116221
1224.25	1224.25	0.0029	Keto-MA(C83)	Keto MA	C83H163O4	[M+H]+	2.76366	0.0178432	24273.5	24316.4	164845	9161.31
1210.24	1210.24	0.0026	Keto-MA(C82)	Keto MA	C82H161O4	[M+H]+	2.77978	0.0179371	73881.4	58607.7	507378	10741.8
1126.14	1126.14	0.0019	Keto-MA(C76)	Keto MA	C76H149O4	[M+H]+	-1.06404	0.020882	153382	15773.6	73361	5636.48
1308.34	1308.35	0.0071	Keto-MA(C89)	Keto MA	C89H175O4	[M+H]+	2.81043	0.0226634	16337.8	17126.3	114609	2793.02
1322.36	1322.36	0.0073	Keto-MA(C90)	Keto MA	C90H177O4	[M+H]+	-1.30254	0.0247857	89236.7	9799.86	36177.5	1057.16
1294.33	1294.33	0.0033	Keto-MA(C88)	Keto MA	C88H173O4	[M+H]+	1.37689	0.0320769	222224	17777.6	577135	91931.7
1322.36	1322.36	0.0062	Keto-MA(C90)	Keto MA	C90H177O4	[M+H]+	2.72216	0.0355509	8285.06	7411.73	58842	17168.4
1252.28	1252.29	0.0013	Keto-MA(C85)	Keto MA	C85H167O4	[M+H]+	1.43641	0.0356228	107510	51455	290973	8261.65
863.562	863.564	0.002	PI(36:2)	PE/PG/PI	C45H84O13P	[M+H]+	-1.37774	0.00583376	218651	11965	84141.5	9620
705.477	705.47	0.0067	PG(31:2)	PE/PG/PI	C37H70O10P	[M+H]+	1.00599	0.0090358	130136	16763.1	261355	13119
797.51	797.517	0.0079	PI(C31)	PE/PG/PI	C40H78O13P	[M+H]+	-3.19939	0.0121342	55373.4	8315.52	6028.23	6824.64
716.522	716.522	0.0003	PE(34:2)	PE/PG/PI	C39H75NO8P	[M+H]+	1.82864	0.012629	799167	309361	2.83866e+06	354391
875.667	875.673	0.0065	PG(43:1)	PE/PG/PI	C49H96O10P	[M+H]+	-1.13339	0.0158549	396163	34978.6	180589	14678
790.638	790.632	0.0058	PE(C39)	PE/PG/PI	C44H89NO8P	[M+H]+	-1.90338	0.015905	142645	21604.3	38131.5	19637.5
693.478	693.47	0.0079	PG(30:1)	PE/PG/PI	C36H70O10P	[M+H]+	2.33707	0.0178019	32420.1	6538.37	163810	20831
835.64	835.642	0.0023	PG(C40)	PE/PG/PI	C46H92O10P	[M+H]+	-1.32855	0.0180834	121475	14899.3	48367.5	16631.9
706.538	706.538	0	PE(C33)	PE/PG/PI	C38H77NO8P	[M+H]+	-2.49176	0.0193789	6.89047e+06	1.35414e+06	1.22505e+06	1.19338e+06
849.54	849.549	0.009	PI(35:2)	PE/PG/PI	C44H82O13P	[M+H]+	-2.57095	0.0222432	62516	14141.4	9888.68	10804.1
690.516	690.507	0.0087	PE(32:1)	PE/PG/PI	C37H73NO8P	[M+H]+	1.17965	0.0252765	276699	91664.4	626783	42581.5
807.615	807.611	0.0045	PG(C38)	PE/PG/PI	C44H88O10P	[M+H]+	1.01331	0.0255372	111599	32803.5	225267	29050.7
861.542	861.549	0.0066	PI(36:3)	PE/PG/PI	C45H82O13P	[M+H]+	-1.58281	0.0269123	53057.7	10751.7	17712.3	7094.44
735.519	735.517	0.0017	PG(33:1)	PE/PG/PI	C39H76O10P	[M+H]+	3.4642	0.0282896	18135.3	31411.3	214107	59054.9
919.733	919.736	0.0031	PG(C46)	PE/PG/PI	C52H104O10P	[M+H]+	-1.02156	0.0310907	52837.7	9082.84	26027	6952.54
720.544	720.554	0.0099	PE(C34)	PE/PG/PI	C39H79NO8P	[M+H]+	2.21348	0.0322218	1.52662e+06	1.87207e+06	7.08035e+06	1.65186e+06
720.563	720.554	0.0093	PE(C34)	PE/PG/PI	C39H79NO8P	[M+H]+	-1.44826	0.0329	178627	36475	65460.5	16248.2
704.523	704.522	0.001	PE(33:1)	PE/PG/PI	C38H75NO8P	[M+H]+	1.03707	0.0439604	3.23426e+06	1.29509e+06	6.63689e+06	430495
730.543	730.538	0.0052	PE(35:2)	PE/PG/PI	C40H77NO8P	[M+H]+	1.44841	0.0473545	11886.7	9206.48	32439.6	6406.32
903.707	903.705	0.0021	PG(45:1)	PE/PG/PI	C51H100O10P	[M+H]+	-1.15325	0.0494617	52617.4	11801.6	23657.4	3279.14
1487.78	1487.78	0.0029	PIM4(C34)	PIM	C67H124O33P	[M+H]+	1.53379	0.00351657	12440.5	1163.94	36021.1	1250.38
1169.63	1169.62	0.0078	PIM2(35:4)	PIM	C56H98O23P	[M+H]+	-1.14555	0.00948763	241474	17569.1	109150	16495
1361.72	1361.72	0.0012	PIM3(37:3)	PIM	C64H114O28P	[M+H]+	1.69098	0.0103191	10457.7	1779.36	33765.4	2986.47
1339.74	1339.74	0.0031	PIM3(C35)	PIM	C62H116O28P	[M+H]+	1.77627	0.0113381	126150	13620.7	432116	33199.1
1009.59	1009.59	0.009	PIM1(35:3)	PIM	C50H90O18P	[M+H]+	4.82773	0.0113778	0	0	53870.7	3344.63
1297.69	1297.69	0.0012	PIM3(C32)	PIM	C59H110O28P	[M+H]+	2.8566	0.0122011	18901.6	1605.87	136905	9342.44
1199.66	1199.67	0.01	PIM2(37:3)	PIM	C58H104O23P	[M+H]+	1.70513	0.0129251	942090	205811	3.07177e+06	345223
1023.61	1023.6	0.0035	PIM1(36:3)	PIM	C51H92O18P	[M+H]+	6.07437	0.014723	0	0	127829	11817.6
1497.76	1497.76	0.0025	PIM4(35:2)	PIM	C68H122O33P	[M+H]+	-1.15558	0.0182604	986715	126719	442921	98145.1
1147.64	1147.64	0.0024	PIM2(33:1)	PIM	C54H100O23P	[M+H]+	1.52469	0.0212988	22099.2	5752.79	63584.9	10162.4
1107.61	1107.61	0.0034	PIM2(C30)	PIM	C51H96O23P	[M+H]+	-1.04557	0.0219061	194241	17591.3	94101	3753.64
1663.85	1663.84	0.008	PIM5(C35)	PIM	C74H136O38P	[M+H]+	-2.49053	0.0227208	78431.1	11861.9	13956.1	2576.7
1157.61	1157.62	0.0082	PIM2(34:3)	PIM	C55H98O23P	[M+H]+	-5.25291	0.0229214	74867	12499.3	698.747	1210.27
1513.8	1513.79	0.0047	PIM4(36:1)	PIM	C69H126O33P	[M+H]+	-1.18091	0.0237279	43634.5	6010.55	19246	2742.21
1037.62	1037.62	0.0006	PIM1(37:3)	PIM	C52H94O18P	[M+H]+	2.3474	0.0265636	14647.3	5918.59	74540.8	15304.7
959.567	959.57	0.0031	PIM1(C31)	PIM	C46H88O18P	[M+H]+	1.08349	0.0268654	64635.6	17186.4	136973	5164.95
1513.8	1513.79	0.0059	PIM4(36:1)	PIM	C69H126O33P	[M+H]+	-2.229	0.0276153	28298.6	6366.4	6036.29	3063.04
1499.78	1499.78	0.0062	PIM4(35:1)	PIM	C68H124O33P	[M+H]+	-3.37747	0.0303293	19714.3	4461.84	0	0
1527.8	1527.81	0.0089	PIM4(37:1)	PIM	C70H128O33P	[M+H]+	-1.15088	0.0310385	151418	21210.3	68191.4	4519.99
969.564	969.555	0.0097	PIM1(32:2)	PIM	C47H86O18P	[M+H]+	-1.18435	0.0311687	78448.9	14921.8	34519.2	11267.6
1819.85	1819.85	0.0049	PIM6(35:3)	PIM	C80H140O43P	[M+H]+	-1.00184	0.033343	41265.9	5741.64	20606.7	1374.88
1159.65	1159.64	0.0065	PIM2(34:2)	PIM	C55H100O23P	[M+H]+	1.04625	0.0343052	22981.6	7904.19	47460.7	8360.82
1199.68	1199.67	0.0083	PIM2(37:3)	PIM	C58H104O23P	[M+H]+	-1.88051	0.0356209	21440.2	3249.86	5190.59	5872.62
1523.77	1523.78	0.001	PIM4(37:3)	PIM	C70H124O33P	[M+H]+	-1.55478	0.0357863	368694	89119.2	125496	72887
1525.79	1525.79	0.0058	PIM4(37:2)	PIM	C70H126O33P	[M+H]+	-1.29126	0.0392843	1.15062e+06	218835	470137	50537.6
1161.65	1161.65	0.0032	PIM2(34:1)	PIM	C55H102O23P	[M+H]+	-1.34492	0.0398411	134441	20540.5	52926.1	32443.1
1023.6	1023.6	0.0064	PIM1(36:3)	PIM	C51H92O18P	[M+H]+	-4.00549	0.0399317	31956.3	9636.67	725.041	1255.81
1175.66	1175.67	0.0086	PIM2(35:1)	PIM	C56H104O23P	[M+H]+	-1.11053	0.0412229	43095.6	7426.64	19958.6	1078.62
1131.6	1131.61	0.0051	PIM2(32:2)	PIM	C53H96O23P	[M+H]+	-1.06707	0.0448174	433471	76432.3	206891	1916.86
1459.75	1459.74	0.0024	PIM4(C32)	PIM	C65H120O33P	[M+H]+	-1.06069	0.0494418	594742	142869	285122	94976.8
1604.46	1604.46	0.0048	TMM(Alpha-MA(monoenoic or monocyclopropanoic))(C88)	TDM/TMM	C100H195O13	[M+H]+	4.6668	0.0122643	0	0	48184.7	3386.34
1436.23	1436.23	0.0094	TMM(keto-MA)(C75)	TDM/TMM	C87H167O14	[M+H]+	-1.45352	0.0138189	403856	47118.4	147460	32628
2543.4	2543.4	0.0014	TDM(C164)	TDM/TMM	C164H317O16	[M+H]+	-1.82016	0.0156743	26509.1	3350.31	7507.07	1659.52
1632.49	1632.49	0.0033	TMM(Alpha-MA(monoenoic or monocyclopropanoic))(C90)	TDM/TMM	C102H199O13	[M+H]+	-4.50369	0.0162456	43033.6	4581.04	0	0
1688.55	1688.55	0	TMM(Alpha-MA(monoenoic or monocyclopropanoic))(C94)	TDM/TMM	C106H207O13	[M+H]+	-2.9295	0.0210793	35058.5	4635.91	4601.77	452.647
1660.52	1660.52	0.0041	TMM(Alpha-MA(monoenoic or monocyclopropanoic))(C92)	TDM/TMM	C104H203O13	[M+H]+	-1.60672	0.0214401	52394.2	6707.58	17203.3	2052.13
1436.27	1436.27	0.0004	TMM(Alpha-MA(monoenoic or monocyclopropanoic))(C76)	TDM/TMM	C88H171O13	[M+H]+	-5.00834	0.0229001	61055	10000.9	0	0
1408.24	1408.24	0.001	TMM(Alpha-MA(monoenoic or monocyclopropanoic))(C74)	TDM/TMM	C86H167O13	[M+H]+	-2.88231	0.0236206	13987	2370.33	0	0
2531.41	2531.4	0.0084	TDM(C163)	TDM/TMM	C163H317O16	[M+H]+	-2.64795	0.0244509	14266.4	2194.72	2276.15	259.763
1548.4	1548.4	0.0057	TMM(Alpha-MA(monoenoic or monocyclopropanoic))(C84)	TDM/TMM	C96H187O13	[M+H]+	-3.44413	0.0333874	46094.2	12792	3602.74	4317.06
1590.43	1590.44	0.0094	TMM(Alpha-MA(monoenoic or monocyclopropanoic))(C87)	TDM/TMM	C99H193O13	[M+H]+	-3.66896	0.0441691	26827.7	8996.78	844.55	1462.8
1015.95	1015.96	0.0094	TG(63:1)	TG	C66H127O6	[M+H]+	-3.48372	0.00459686	40612.5	2182.73	2998.08	2597.62
899.8	899.806	0.0061	TG(55:3)	TG	C58H107O6	[M+H]+	-1.74912	0.00461026	129417	6012.74	38499.5	6242.37
1312.3	1312.31	0.0059	TG(C84)	TG	C87H171O6	[M+H]+	-1.60991	0.00569009	46551.5	2551.7	15251.1	1827.04
1284.27	1284.28	0.0034	TG(C82)	TG	C85H167O6	[M+H]+	2.87719	0.00570222	17913.1	5065.98	131611	2019.45
805.731	805.728	0.003	TG(48:1)	TG	C51H97O6	[M+H]+	-1.96696	0.00574838	149504	8569.08	38241.7	9814.02
913.819	913.822	0.0033	TG(56:3)	TG	C59H109O6	[M+H]+	-1.67179	0.00586856	306613	14761.5	96234.6	18736.7
1228.21	1228.21	0.0023	TG(C78)	TG	C81H159O6	[M+H]+	-1.24107	0.00651112	84094.9	1261.74	35577	2841.07
969.882	969.884	0.0024	TG(60:3)	TG	C63H117O6	[M+H]+	-1.53243	0.00804272	265904	12839.7	91921.9	18775.5
1240.2	1240.21	0.0087	TG(79:1)	TG	C82H159O6	[M+H]+	3.76604	0.00990736	0	0	25807.8	1267.69
803.714	803.712	0.0013	TG(48:2)	TG	C51H95O6	[M+H]+	-1.63822	0.010464	328847	29050.4	105643	17318.1
1186.17	1186.17	0.001	TG(C75)	TG	C78H153O6	[M+H]+	-2.20122	0.0107805	37682.1	3414.13	8194.09	1649.76
789.687	789.697	0.0095	TG(47:2)	TG	C50H93O6	[M+H]+	-2.26429	0.0113945	454316	22639.8	94567.1	1083.49
737.656	737.665	0.0091	TG(C43)	TG	C46H89O6	[M+H]+	-2.09486	0.0127022	124132	12807.6	29058.3	5862.7
749.657	749.665	0.0084	TG(44:1)	TG	C47H89O6	[M+H]+	-2.35468	0.0130779	336119	37185.2	65714.9	16722.7
857.755	857.759	0.0044	TG(52:3)	TG	C55H101O6	[M+H]+	-1.35845	0.0141464	445529	32621.7	173756	10012.2
1184.15	1184.15	0.0031	TG(75:1)	TG	C78H151O6	[M+H]+	-1.74953	0.0145974	121712	14463.8	36197	16704.3
761.673	761.665	0.0072	TG(45:2)	TG	C48H89O6	[M+H]+	5.60657	0.0146726	0	0	92428.6	8503.86
859.784	859.775	0.009	TG(52:2)	TG	C55H103O6	[M+H]+	-1.19044	0.0147635	55526.6	6147.45	24330.1	4566.39
927.828	927.837	0.0091	TG(57:3)	TG	C60H111O6	[M+H]+	4.93251	0.0148729	0	0	57928.9	5433.22
1082	1082.01	0.0046	TG(68:3)	TG	C71H133O6	[M+H]+	-5.22018	0.0155205	70711.9	7066.95	0	0
985.909	985.916	0.0071	TG(61:2)	TG	C64H121O6	[M+H]+	4.32938	0.0167358	0	0	38135.8	4229.86
941.85	941.853	0.0032	TG(58:3)	TG	C61H113O6	[M+H]+	-1.43011	0.0168442	197370	24337.6	73244.7	12935.5
1182.13	1182.13	0.0037	TG(75:2)	TG	C78H149O6	[M+H]+	-1.63501	0.0176964	214870	26926.8	69181.2	11716
1256.25	1256.24	0.0012	TG(C80)	TG	C83H163O6	[M+H]+	-1.99363	0.018051	158278	24099.9	39744.6	12229.6
929.845	929.853	0.0084	TG(57:2)	TG	C60H113O6	[M+H]+	4.00895	0.0203499	15862.6	2299.53	255380	34293.5
847.771	847.775	0.0034	TG(51:1)	TG	C54H103O6	[M+H]+	-3.45856	0.0206862	20854.1	3008.04	0	0
885.787	885.79	0.0032	TG(54:3)	TG	C57H105O6	[M+H]+	-1.59646	0.0212947	449957	52968.3	148795	12888.4
789.702	789.697	0.0051	TG(47:2)	TG	C50H93O6	[M+H]+	-3.11283	0.0228665	24067	5497.16	1517.41	2628.23
1196.16	1196.15	0.0078	TG(76:2)	TG	C79H151O6	[M+H]+	-1.37535	0.0233683	52319.9	8620.38	20167.3	5130.5
1067.99	1067.99	0.0023	TG(67:3)	TG	C70H131O6	[M+H]+	-1.9678	0.0238238	20305.6	2815.56	4558.64	4364.77
871.769	871.775	0.0059	TG(53:3)	TG	C56H103O6	[M+H]+	-1.60327	0.024778	118424	21600.8	38976.8	11671.2
1110.05	1110.04	0.0052	TG(70:3)	TG	C73H137O6	[M+H]+	-4.04423	0.0250915	35809.7	6848.37	1538.2	1334.75
751.672	751.681	0.0091	TG(C44)	TG	C47H91O6	[M+H]+	-1.68253	0.0263295	552971	80736.5	172271	16405.8
943.859	943.869	0.0094	TG(58:2)	TG	C61H115O6	[M+H]+	1.23421	0.0271726	19094.5	2701.97	44920.2	6804.34
1242.22	1242.23	0.0038	TG(C79)	TG	C82H161O6	[M+H]+	-1.17308	0.0272007	21450.4	2501.11	9512.7	353.629
793.72	793.728	0.008	TG(C47)	TG	C50H97O6	[M+H]+	-2.28714	0.0273773	803806	132960	164684	15725.8
835.765	835.775	0.0094	TG(C50)	TG	C53H103O6	[M+H]+	-3.14672	0.0282486	33356	6551.14	3766.31	1044.58
1298.28	1298.29	0.0066	TG(C83)	TG	C86H169O6	[M+H]+	1.23358	0.030343	20002.1	5145.66	47035	8819.51
1154.1	1154.1	0.0038	TG(73:2)	TG	C76H145O6	[M+H]+	-1.73133	0.0329923	63634.6	13108.6	19165.2	4244.93
805.719	805.728	0.0092	TG(48:1)	TG	C51H97O6	[M+H]+	-4.75215	0.034185	53436.8	13708.8	718.255	1244.05
779.703	779.712	0.0088	TG(C46)	TG	C49H95O6	[M+H]+	-2.68734	0.0356202	106546	26010.3	16541.1	5396.86
1254.23	1254.23	0.0007	TG(80:1)	TG	C83H161O6	[M+H]+	-1.02991	0.0362386	18676.2	3566.82	9146.52	2350.83
791.704	791.712	0.0085	TG(47:1)	TG	C50H95O6	[M+H]+	-2.55788	0.0365275	403468	92268.6	68518.8	5687
1126.06	1126.07	0.0084	TG(71:2)	TG	C74H141O6	[M+H]+	-1.74682	0.0408112	41736.1	9593.84	12435.6	1928.39
763.672	763.681	0.0089	TG(45:1)	TG	C48H91O6	[M+H]+	-3.50659	0.042447	329883	95998.3	29024.8	2469.82
737.668	737.665	0.0026	TG(C43)	TG	C46H89O6	[M+H]+	-1.00481	0.0425056	41189.4	8493.4	20526.1	4723.02
983.896	983.9	0.004	TG(61:3)	TG	C64H119O6	[M+H]+	-1.06675	0.0460535	84961.8	18879.7	40560.3	8996.47
761.668	761.665	0.0026	TG(45:2)	TG	C48H89O6	[M+H]+	-3.42142	0.0465013	47135.2	17360.9	3134.77	5429.57
777.687	777.697	0.0091	TG(46:1)	TG	C49H93O6	[M+H]+	-4.58989	0.0491725	64550.2	23619.8	1415.77	2452.19
735.641	735.65	0.0092	TG(43:1)	TG	C46H87O6	[M+H]+	-1.27896	0.0495982	166187	6235.83	68484.6	37704.3
723.655	723.65	0.0053	TG(C42)	TG	C45H87O6	[M+H]+	-1.82955	0.0496624	29365.1	8595.87	8261.98	2325.97
453.471	453.467	0.0042	Mycocerosic acid(C30)		C30H61O2	[M+H]+	4.32769	0.0083812	24310.7	21162	500856	42006.9
2226.98	2226.99	0.0073	PAT(C142)		C142H265O16	[M+H]+	-4.51093	0.0099965	43250	2154.86	0	0
2198.96	2198.96	0.0032	PAT(C140)		C140H261O16	[M+H]+	-1.0683	0.0104418	36206	1397.94	17265.9	378.771
331.276	331.284	0.0083	MG(C16)		C19H39O4	[M+H]+	-2.55093	0.0105494	22653.7	2392.15	3233.4	2883.4
409.403	409.404	0.0005	Mycolipenic acid(C27)		C27H53O2	[M+H]+	-6.832	0.0106075	236242	12920.8	2073.59	49.2152
437.434	437.435	0.001	Mycolipenic acid(C29)		C29H57O2	[M+H]+	-2.11386	0.0124908	64488.6	2243.19	14898.7	5826.02
381.372	381.373	0.0007	Mycolipenic acid(C25)		C25H49O2	[M+H]+	-6.05914	0.0125872	126487	9281.98	0	0
2224.96	2224.96	0.0052	PAT(C138)		C138H263O19	[M+H]+	-1.12895	0.0131614	24653.5	2417.36	11272.8	1907.65
481.497	481.498	0.0011	Mycocerosic acid(C32)		C32H65O2	[M+H]+	-3.23689	0.0132865	17883.9	1427.27	0	0
481.497	481.498	0.0008	Mycocerosic acid(C32)		C32H65O2	[M+H]+	-3.92781	0.0133079	28870.1	2310.16	0	0
1338.39	1338.4	0.01	Methoxy-MA(C91)		C91H181O4	[M+H]+	8.89101	0.0139126	0	0	900578	76896.1
1198.24	1198.24	0.0042	Methoxy-MA(C81)		C81H161O4	[M+H]+	-4.1026	0.0152375	105953	10609.3	6167.47	1639.84
437.435	437.435	0.0006	Mycolipenic acid(C29)		C29H57O2	[M+H]+	-5.22555	0.0161822	81618.2	8421.08	2181.42	141.366
935.428	935.425	0.0036	LPIM2(19:2)		C40H72O22P	[M+H]+	-4.06086	0.0162481	31659.4	3370.93	0	0
1310.36	1310.36	0.0026	Methoxy-MA(C89)		C89H177O4	[M+H]+	-2.00549	0.0170517	83095.5	9225.5	20695	2738.8
2178.92	2178.92	0.0002	PAT(C136)		C136H257O18	[M+H]+	-4.33841	0.0174271	38375.4	4484.94	0	0
1226.27	1226.27	0.0014	Methoxy-MA(C83)		C83H165O4	[M+H]+	-2.77588	0.0176503	307531	31281.6	44902	842.374
437.435	437.435	0.0004	Mycolipenic acid(C29)		C29H57O2	[M+H]+	2.51793	0.0176822	62423.1	1936.76	357534	35516.1
1421.59	1421.58	0.0091	LPIM5(19:2)		C58H102O37P	[M+H]+	-4.91955	0.0206146	57410.9	8242.33	0	0
373.337	373.331	0.0056	MG(C19)		C22H45O4	[M+H]+	-2.0747	0.0206305	27233	4735.93	5832.38	5343.01
467.475	467.482	0.0074	Mycocerosic or Phthioceranic acid(C31)		C31H63O2	[M+H]+	2.09343	0.0207296	14813.6	6270.9	63218.8	11443.4
2238.98	2238.98	0.0027	PAT(C139)		C139H265O19	[M+H]+	-3.80879	0.0218617	26584.1	4109.24	0	0
331.283	331.284	0.001	MG(C16)		C19H39O4	[M+H]+	-1.57377	0.0218977	1.22753e+06	171933	412364	64401.2
709.539	709.538	0.0014	MPM(C32)		C38H78O9P	[M+H]+	1.18934	0.0221373	2.09021e+06	391183	4.76668e+06	680319
785.623	785.623	0.0003	MK-9(C)		C56H81O2	[M+H]+	-1.02294	0.0225943	2.63497e+06	356439	1.2967e+06	227951
381.382	381.373	0.0094	Mycolipenic acid(C25)		C25H49O2	[M+H]+	-2.1449	0.0226871	39263.6	7731.82	8877.93	4200.81
423.418	423.42	0.0019	Mycolipenic acid(C28)		C28H55O2	[M+H]+	2.20522	0.0239843	70639.7	23484.3	325751	59743.5
699.638	699.644	0.0063	DP(C)		C50H83O	[M+H]+	-1.41283	0.0241542	226704	29796.2	85144.3	8536.04
681.508	681.506	0.0017	MPM(C30)		C36H74O9P	[M+H]+	-1.48622	0.0243764	130259	16141	46495.3	3056.13
663.704	663.701	0.0028	Phthioceranic acid(C45)		C45H91O2	[M+H]+	1.29048	0.024971	94208.2	6361.32	230443	27927.2
2094.8	2094.79	0.0071	SL-III(C126)		C126H245O19	[M+H]+	-4.19626	0.0250282	52216.2	9350.4	2848.42	1220.52
485.452	485.456	0.0045	MG(C27)		C30H61O4	[M+H]+	1.84205	0.025483	73423.4	55373	263238	46574.9
381.372	381.373	0.0004	Mycolipenic acid(C25)		C25H49O2	[M+H]+	2.26909	0.0272504	151397	5575.93	729762	116238
2230.98	2230.99	0.0076	PAT(C141)		C141H265O17	[M+H]+	-3.69966	0.0286709	24647.4	5231.15	0	0
895.438	895.439	0.001	Mbt +Fe(18:1)		C85H	[M+H]+	-1.76482	0.0294226	56482.7	13017.4	16620.8	9022.59
785.622	785.623	0.0006	MK-9(C)		C56H81O2	[M+H]+	-2.53094	0.0301674	599546	113710	103737	10368.1
423.415	423.42	0.0049	Mycolipenic acid(C28)		C28H55O2	[M+H]+	-2.60878	0.0306856	29656.4	5974.76	4861.81	899.096
357.3	357.3	0.0005	MG(18:1)		C21H41O4	[M+H]+	-1.23938	0.0313843	1.04994e+06	176827	444707	64342.6
1251.9	1251.91	0.0062	Ac2SGL(C68)		C68H131O17	[M+H]+	1.16816	0.0319415	42102.6	12446.5	94614.7	18129.1
897.464	897.455	0.0094	Mbt +Fe(C18)		C77H	[M+H]+	-1.64191	0.0351558	175395	37050.3	56202.1	11896.4
1366.43	1366.43	0.0005	Methoxy-MA(C93)		C93H185O4	[M+H]+	-2.37237	0.035814	20330.1	6575.03	2661.66	4610.13
975.733	975.734	0.0015	DAT2(C54)		C54H103O14	[M+H]+	1.31803	0.0358999	136927	19797.7	341394	64131.8
541.357	541.35	0.0071	LPG(C20)		C26H54O9P	[M+H]+	-4.38346	0.0375288	6.51623e+06	1.97026e+06	310942	538567
381.372	381.373	0.001	Mycolipenic acid(C25)		C25H49O2	[M+H]+	-3.91124	0.0387578	253532	68875.9	16851.3	2565.89
883.433	883.439	0.0061	Mbt +Fe(C17)		C25H	[M+H]+	2.94096	0.0387684	3575.54	3705.87	32313.2	10044.6
737.564	737.569	0.0054	MPM(C34)		C40H82O9P	[M+H]+	-4.69986	0.0399297	49301.3	14750.4	0	0
1352.4	1352.41	0.0094	Methoxy-MA(C92)		C92H183O4	[M+H]+	2.42204	0.0413175	9208.6	1505	49351.7	12762.3
719.581	719.576	0.005	MK-8(C)		C51H75O2	[M+H]+	-1.17678	0.0415495	80741.3	14434.9	35714.9	1797.56
925.433	925.44	0.0074	LPIM2(C18)		C39H74O22P	[M+H]+	-5.31878	0.0443099	77590.4	25702.4	679.356	1176.68
317.266	317.269	0.0025	MG(C15)		C18H37O4	[M+H]+	1.35551	0.0468627	42478.1	28914.7	108696	14990
