# Supplementary material for: Zinc limitation triggers anticipatory adaptations in Mycobacterium tuberculosis
Source: PLoS Pathog. 2021 May 14;17(5):e1009570. doi: 10.1371/journal.ppat.1009570 (PMC8121289; doi:10.1371/journal.ppat.1009570)
Supplement: S9 Table — (XLSX) [file ppat.1009570.s024.xlsx]

## Sheet: S9 Table
S9 Table. Expression values of Zn2+-binding proteins at the gene and protein level. List of Zn2+-binding genes was obtained from Uniprot database (Bateman A. UniProt: a worldwide hub of protein knowledge. Nucleic Acids Res. 2019;47: D506–D515. doi:10.1093/nar/gky1049).
Locus	Name	log2FC_RNA	FDR_RNA	DE gene (Y/N)	log2FC_Protein	FDR_Protein	DE protein (Y/N)
Rv2359	zur	-2.26052	1.77552e-06	Y	n.d.	n.d.	N
Rv2861c	mapB	0.442184	1	N	0.349367	0.999823	N
Rv0736	rslA	0.770975	1	N	n.d.	n.d.	N
Rv1151c	Rv1151c	0.968322	1	N	n.d.	n.d.	N
Rv3315c	cdd	1.32006	0.0990924	N	n.d.	n.d.	N
Rv2225	panB	0.914623	1	N	n.d.	n.d.	N
Rv0734	mapA	0.151617	1	N	0.519349	0.999823	N
Rv1317c	alkA	0.289804	1	N	n.d.	n.d.	N
Rv3667	acs	0.152779	1	N	n.d.	n.d.	N
Rv0899	ompA	0.600872	1	N	0.00381426	0.999823	N
Rv2464c	Rv2464c	-0.390541	1	N	n.d.	n.d.	N
Rv2924c	fpg	-0.0767229	1	N	n.d.	n.d.	N
Rv1170	mshB	0.939895	1	N	0.0574263	0.999823	N
Rv2752c	Rv2752c	-0.629762	1	N	n.d.	n.d.	N
Rv3717	Rv3717	-1.21434	0.0554425	N	n.d.	n.d.	N
Rv3610c	ftsH	-0.743381	1	N	n.d.	n.d.	N
Rv1334	mec	0.0186893	1	N	-0.782936	0.737736	N
Rv2538c	aroB	-0.878968	1	N	n.d.	n.d.	N
Rv1415	ribA2	-0.959033	1	N	n.d.	n.d.	N
Rv0669c	Rv0669c	0.891641	1	N	n.d.	n.d.	N
Rv2869c	rip	-0.509748	1	N	n.d.	n.d.	N
Rv1284	canA	-0.666602	1	N	-5.8615	0.00121522	Y
Rv3297	nei	1.35914	0.0697781	N	n.d.	n.d.	N
Rv1222	rseA	-0.574309	1	N	n.d.	n.d.	N
Rv3588c	canB	0.512223	1	N	-0.312717	0.999823	N
Rv0418	lpqL	1.08866	0.813734	N	0.396064	0.999823	N
Rv0162c	adhE1	-0.320119	1	N	n.d.	n.d.	N
Rv2458	mmuM	0.105364	1	N	n.d.	n.d.	N
Rv2674	msrB	-0.586566	1	N	n.d.	n.d.	N
Rv1977	Rv1977	0.159379	1	N	n.d.	n.d.	N
Rv3255c	manA	-0.552171	1	N	-0.144879	0.999823	N
Rv3228	Rv3228	0.295623	1	N	n.d.	n.d.	N
Rv3015c	Rv3015c	0.78216	1	N	-0.459094	0.999823	N
Rv3752c	Rv3752c	-0.065345	1	N	n.d.	n.d.	N
Rv2259	mscR	-0.31821	1	N	-1.71328	0.0731628	N
Rv1845c	blaR	-1.03788	1	N	n.d.	n.d.	N
Rv0838	lpqR	0.539941	1	N	n.d.	n.d.	N
Rv2581c	Rv2581c	-0.794126	1	N	n.d.	n.d.	N
Rv2300c	Rv2300c	-0.54077	1	N	n.d.	n.d.	N
Rv0800	pepC	0.540563	1	N	n.d.	n.d.	N
Rv2367c	Rv2367c	-0.168904	1	N	n.d.	n.d.	N
Rv2555c	alaS	-1.12819	0.233158	N	1.08731	0.210706	N
Rv0717	rpsN1	-0.117122	1	N	n.d.	n.d.	N
Rv1536	ileS	-0.880914	1	N	n.d.	n.d.	N
Rv0230c	php	-0.412107	1	N	n.d.	n.d.	N
Rv0668	rpoC	-0.276556	1	N	0.104822	0.999823	N
Rv1082	mca	-0.824272	1	N	n.d.	n.d.	N
Rv2614c	thrS	0.515603	1	N	n.d.	n.d.	N
Rv2130c	mshC	-0.626689	1	N	n.d.	n.d.	N
Rv1298	rpmE	-0.901938	1	N	n.d.	n.d.	N
Rv0359	Rv0359	0.14915	1	N	n.d.	n.d.	N
Rv1409	ribG	-1.17129	0.0670927	N	-0.927618	0.220845	N
Rv2625c	Rv2625c	-4.19756	0.0420619	Y	n.d.	n.d.	N
Rv1133c	metE	-0.102246	1	N	-0.0538075	0.999823	N
Rv3580c	cysS1	1.08075	0.732855	N	n.d.	n.d.	N
Rv2407	Rv2407	-0.532485	1	N	n.d.	n.d.	N
Rv1381	pyrC	2.03097	1.11572e-05	Y	n.d.	n.d.	N
Rv1895	Rv1895	0.00646182	1	N	n.d.	n.d.	N
Rv2782c	pepR	-0.75118	1	N	n.d.	n.d.	N
Rv0695	Rv0695	0.0441924	1	N	n.d.	n.d.	N
Rv0113	gmhA	1.66944	0.000607213	Y	n.d.	n.d.	N
Rv2718c	nrdR	1.63619	2.18648e-05	Y	-1.27044	0.144018	N
Rv1599	hisD	-0.320878	1	N	n.d.	n.d.	N
Rv0352	dnaJ1	-0.715073	1	N	-0.736839	0.585247	N
Rv2373c	dnaJ2	0.241275	1	N	0.693893	0.813742	N
Rv0114	gmhB	1.816	0.000263587	Y	n.d.	n.d.	N
Rv0363c	fba	-0.908239	1	N	-0.119926	0.999823	N
Rv3086	adhD	-1.27716	0.103271	N	n.d.	n.d.	N
Rv0761c	adhB	-0.764751	1	N	-4.22922	0.00234195	Y
Rv3313c	add	-0.511654	1	N	n.d.	n.d.	N
Rv2124c	metH	0.375448	1	N	n.d.	n.d.	N
Rv0563	htpX	-1.53477	9.94068e-05	Y	n.d.	n.d.	N
Rv1606	hisI	-0.998468	1	N	n.d.	n.d.	N
Rv1202	dapE	1.28941	0.00898959	Y	n.d.	n.d.	N
Rv2343c	dnaG	-0.16065	1	N	n.d.	n.d.	N
Rv1530	adh	0.559405	1	N	n.d.	n.d.	N
Rv3045	adhC	-0.800816	1	N	-1.85392	0.00126688	Y
Rv1862	adhA	-0.165308	1	N	n.d.	n.d.	N
Rv0670	end	-0.843493	1	N	-2.35667	0.02514	Y
