# Supplementary material for: Zinc limitation triggers anticipatory adaptations in Mycobacterium tuberculosis
Source: PLoS Pathog. 2021 May 14;17(5):e1009570. doi: 10.1371/journal.ppat.1009570 (PMC8121289; doi:10.1371/journal.ppat.1009570)
Supplement: S10 Table — (XLSX) [file ppat.1009570.s025.xlsx]

## Sheet: S10 Table
S10 Table. Expression values of genes and proteins in the DosR regulon in ZLM vs. ZRM. Genes in the DosR regulon are defined as previously described (Park H-D, Guinn KM, Harrell MI, Liao R, Voskuil MI, Tompa M, et al. Rv3133c/dosR is a transcription factor that mediates the hypoxic response of Mycobacterium tuberculosis. Mol Microbiol. 2003;48: 833–843. doi:10.1046/j.1365-2958.2003.03474.x).
Locus	Name	log2FC_RNA	FDR_RNA	DE gene (Y/N)	log2FC_Protein	FDR_Protein	DE protein (Y/N)
Rv0079	Rv0079	-2.03175	0.0687141	N	n.d.	n.d.	N
Rv0080	Rv0080	-2.61853	0.0871244	N	n.d.	n.d.	N
Rv0081	Rv0081	-3.00528	0.0235811	Y	n.d.	n.d.	N
Rv0082	Rv0082	-2.42479	0.0703723	N	n.d.	n.d.	N
Rv0083	Rv0083	-1.29315	0.839544	N	n.d.	n.d.	N
Rv0569	Rv0569	-3.05276	0.00334801	Y	n.d.	n.d.	N
Rv0570	nrdZ	-3.28702	0.0177773	Y	n.d.	n.d.	N
Rv0571c	Rv0571c	-2.76665	0.000385931	Y	n.d.	n.d.	N
Rv0572c	Rv0572c	-3.39428	0.00816553	Y	n.d.	n.d.	N
Rv0574c	Rv0574c	-2.8622	0.00150082	Y	n.d.	n.d.	N
Rv1733c	Rv1733c	-4.18125	0.00183894	Y	n.d.	n.d.	N
Rv1734c	Rv1734c	-4.82076	0.000108496	Y	n.d.	n.d.	N
Rv1736c	narX	-4.75741	0.0104535	Y	n.d.	n.d.	N
Rv1737c	narK2	-4.16843	0.00430621	Y	n.d.	n.d.	N
Rv1738	Rv1738	-4.95416	0.000411648	Y	n.d.	n.d.	N
Rv1812c	Rv1812c	-0.00304004	1	N	n.d.	n.d.	N
Rv1813c	Rv1813c	-3.56728	0.00519202	Y	n.d.	n.d.	N
Rv1996	Rv1996	-4.82543	1.34046e-05	Y	n.d.	n.d.	N
Rv1997	ctpF	-4.30333	0.00334288	Y	n.d.	n.d.	N
Rv2003c	Rv2003c	-3.30805	0.00700834	Y	n.d.	n.d.	N
Rv2004c	Rv2004c	-3.78042	0.0130296	Y	n.d.	n.d.	N
Rv2005c	Rv2005c	-4.03174	0.00465929	Y	n.d.	n.d.	N
Rv2006	otsB1	-4.00741	0.00114421	Y	n.d.	n.d.	N
Rv2007c	fdxA	-4.07651	0.00799235	Y	n.d.	n.d.	N
Rv2028c	Rv2028c	-3.40867	0.0990924	N	n.d.	n.d.	N
Rv2029c	pfkB	-3.50193	0.149983	N	n.d.	n.d.	N
Rv2030c	Rv2030c	-3.86328	0.0914008	N	n.d.	n.d.	N
Rv2031c	hspX	-4.09991	0.0221334	Y	-2.96107	0.0742211	N
Rv2032	acg	-3.43255	0.0101587	Y	n.d.	n.d.	N
Rv2623	TB31.7	-4.99969	0.00717256	Y	-1.93323	0.0168314	Y
Rv2624c	Rv2624c	-5.2423	0.00726832	Y	n.d.	n.d.	N
Rv2625c	Rv2625c	-4.19756	0.0420619	Y	n.d.	n.d.	N
Rv2626c	hrp1	-3.90888	0.0139433	Y	n.d.	n.d.	N
Rv2627c	Rv2627c	-6.42187	3.27007e-05	Y	n.d.	n.d.	N
Rv2628	Rv2628	-5.75586	3.0906e-05	Y	n.d.	n.d.	N
Rv2629	Rv2629	-2.89735	0.00837125	Y	n.d.	n.d.	N
Rv2630	Rv2630	-2.96728	0.0084137	Y	n.d.	n.d.	N
Rv2631	Rv2631	-1.81712	0.0670588	N	n.d.	n.d.	N
Rv2830c	vapB22	-0.656256	1	N	n.d.	n.d.	N
Rv3126c	Rv3126c	-3.21757	1.55273e-05	Y	n.d.	n.d.	N
Rv3127	Rv3127	-4.67078	9.325e-05	Y	n.d.	n.d.	N
Rv3128c	Rv3128c	-4.95448	0.00760773	Y	n.d.	n.d.	N
Rv3129	Rv3129	-6.36843	0.000362146	Y	n.d.	n.d.	N
Rv3130c	tgs1	-5.34489	0.000103737	Y	n.d.	n.d.	N
Rv3131	Rv3131	-4.20099	0.000526261	Y	n.d.	n.d.	N
Rv3132c	devS	-3.19978	0.0247371	Y	n.d.	n.d.	N
Rv3133c	devR	-3.45592	0.0256859	Y	-0.512705	0.999823	N
Rv3134c	Rv3134c	-3.16896	0.0276936	Y	n.d.	n.d.	N
Rv3841	bfrB	-2.08857	2.61956e-05	Y	1.16834	0.0307574	Y
