# Supplementary material for: Zinc limitation triggers anticipatory adaptations in Mycobacterium tuberculosis
Source: PLoS Pathog. 2021 May 14;17(5):e1009570. doi: 10.1371/journal.ppat.1009570 (PMC8121289; doi:10.1371/journal.ppat.1009570)
Supplement: S1 Data — (XLSX) [file ppat.1009570.s026.xlsx]

## Sheet: Fig 3A and 3B
	ZRM-1	ZRM-2	ZRM-3	ZLM-1	ZLM-2	ZLM-3
NAD+ (µM)	0.764362	0.852374	0.895296	0.79948	0.733145	0.454802
NADH (µM)	0.187297	0.184262	0.147409	0.147409	0.126165	0.152612
NADH/NAD+	0.245037	0.216175	0.164649	0.184382	0.172088	0.335558
NADP+ (µM)	0.206024	0.208926	0.177297	0.217341	0.212698	0.176716
NADPH (µM)	0.039754	0.046428	0.040624	0.052231	0.06616	0.055714
NADPH/NADP+	0.192958	0.222222	0.229133	0.24032	0.31105	0.315271

## Sheet: Fig 5A and S12 Fig
Treatment	Days	ZRM-1	ZRM-2	ZRM-3	ZLM-1	ZLM-2
Plumbagin	0	100	100	100	100	100
	1	84.798	87.148	83.2498	90.7659	92.6582
	2	73.3633	70.3213	66.3958	81.272	86.8647
	3	35.3552	27.3988	25.4305	58.7704	62.5632
	4	31.9232	29.1827	26.084	69.4298	78.3924
	5	35.7131	27.4241	23.2522	69.156	77.9565
	6	15.6749	9.49611	8.13395	40.1653	52.0235
	12	7.05678	0.860837	0.293894	1.18422	2.16878
Rifampicin	0	100	100	100	100	100
	1	99.7263	101.278	102.771	93.4502	92.7082
	2	89.5063	88.5065	90.2254	82.9744	85.4406
	3	64.1249	65.1546	64.6809	65.8803	67.7619
	4	54.2305	51.7797	51.1168	55.9071	61.587
	5	51.3702	52.6557	49.452	63.1026	67.2382
	6	32.0268	32.6731	30.3437	44.1598	50.0802
	12	5.93599	3.80819	3.14639	6.41592	7.42501
Isoniasid	0	100	100	100	100	100
	1	123.167	125.754	137.222	82.4842	85.038
	2	132.247	136.357	141.906	78.5752	80.6248
	3	123.553	128.426	134.33	59.0754	55.9131
	4	127.939	130.999	132.657	62.4817	61.6082
	5	124.086	127.567	131.269	61.0112	64.844
	6	108.527	111.325	115.16	32.506	36.6301
	12	3.80778	2.32359	2.26471	3.72071	3.95617
Ethambutol	0	100	100	100	100	100
	1	107.331	114.248	111.692	117.385	110.9
	2	121.008	122.708	124.229	118.954	118.677
	3	114.186	118.695	119.836	109.043	111.797
	4	107.811	115.695	119.72	111.752	111.498
	5	109.629	111.499	116.372	110.782	111.985
	6	102.847	104.725	107.88	101.965	102.281
	12	24.2412	20.2078	19.6096	12.1611	6.33835
Kanamycin	0	100	100	100	100	100
	1	97.8167	108.592	106.279	98.3598	98.9436
	2	98.7027	97.6361	99.2912	93.3724	96.8202
	3	84.7397	86.5797	84.8472	80.3772	82.1503
	4	79.2119	77.8402	77.5465	72.2884	70.8145
	5	88.5669	90.9797	91.7001	84.6721	84.9109
	6	64.2496	63.5456	66.9075	54.8831	94.1248
	12	18.0088	13.918	15.4744	0.390589	4.62512

## Sheet: Fig 5C and 5D, S14 and S15 Figs
			1 dpi		15 dpi					30 dpi
Organ	Sample Type	Inoculum	Mouse-1	Mouse-2	Mouse-1	Mouse-2	Mouse-3	Mouse-4	Mouse-5	Mouse-1	Mouse-2	Mouse-3	Mouse-4	Mouse-5
Lungs	CFUs	ZRM	58	51	290	331	357	318	293	5800	4933	3800	5333	4600
		ZLM	88	92	840	756	712	736	808	65333	62000	53667	56667	38933
	Histopathology- H&E	ZRM	n/a	n/a	0	0	0	0	0	3	0.5	4	0	0
		ZLM	n/a	n/a	0	1	2	0	2	5	5	4	5	5
	Histopathlogy- ZN	ZRM	n/a	n/a	0	0	0	0	0	2	0.5	2	0	0
		ZLM	n/a	n/a	0	4	3	0	3	5	5	4	5	5
	Histopathology-Total score	ZRM	n/a	n/a	0	0	0	0	0	5	1	6	0	0
		ZLM	n/a	n/a	0	5	5	0	5	10	10	8	10	10
Liver	CFUs/Liver	ZRM	n/a	n/a	n/a	n/a	n/a	n/a	n/a	1760	1600	1753	2080	1620
		ZLM	n/a	n/a	n/a	n/a	n/a	n/a	n/a	8533	7733	8467	7773	8120
	Histopathology- H&E	ZRM	n/a	n/a	0	0	0	0	0	0.5	0	0	0	0
		ZLM	n/a	n/a	0	0	0	0	0	0	1	1	0	1
	Histopathlogy- ZN	ZRM	n/a	n/a	0	0	0	0	0	0	0	0	0	0
		ZLM	n/a	n/a	0	0	0	0	0	0	0	0.5	0	0.5
	Histopathology-Total score	ZRM	n/a	n/a	0	0	0	0	0	0.5	0	0	0	0
		ZLM	n/a	n/a	0	0	0	0	0	0	1	1.5	0	1.5
Spleen	CFUs/Spleen	ZRM	n/a	n/a	n/a	n/a	n/a	n/a	n/a	1147	913	1067	1233	1260
		ZLM	n/a	n/a	n/a	n/a	n/a	n/a	n/a	2567	2107	2213	2693	3273
	Histopathology- H&E	ZRM	n/a	n/a	0	0	0	0	0	0	0	0	0	0
		ZLM	n/a	n/a	0	0	0	0	0	0	0	0	0	0
	Histopathlogy- ZN	ZRM	n/a	n/a	0	0	0	0	0	0	0	0	0	0
		ZLM	n/a	n/a	0	0	0	0	0	0	0	0	0	0
	Histopathology-Total score	ZRM	n/a	n/a	0	0	0	0	0	0	0	0	0	0
		ZLM	n/a	n/a	0	0	0	0	0	0	0	0	0	0
